# Supplementary material for: Compound C, a Broad Kinase Inhibitor Alters Metabolic Fingerprinting of Extra Cellular Matrix Detached Cancer Cells
Source: Front Oncol. 2021 Feb 25;11:612778. doi: 10.3389/fonc.2021.612778 (PMC7947618; doi:10.3389/fonc.2021.612778)
Supplement: Supplementary Table 1 — raw metabolite list from XCMS. [file Table_1.xlsx]

## Sheet: Sheet1
featureidx		name	mzmed	mzmin	mzmax	rtmed	rtmin	rtmax	npeaks	N_Hct_6day	N_22RV1_6day	N_22RV1_c	N_HCT_CC	N_HCT_AT	N_22RV1_AT	CV	pvalue	qvalue	N_Hct_6day.mean	N_22RV1_6day.mean	N_22RV1_c.mean	N_HCT_CC.mean	N_HCT_AT.mean	N_22RV1_AT.mean	N_Hct_6day.SD	N_22RV1_6day.SD	N_22RV1_c.SD	N_HCT_CC.SD	N_HCT_AT.SD	N_22RV1_AT.SD	maxint	HCT_6DAY_NEW	HCT_6DAY_NEW2	HCT_6DAY_NEW3	X22RV1_6DAY_NEW	X22RV1_6DAY_NEW2	X22RV1_6DAY_NEW3	X22RV1_J4.CC_1	X22RV1_J4.CC_2	X22RV1_J4.CC_3	HCT_CC_1	HCT_CC_2	HCT_CC_3	HCT_at2	HCT_at3	HCT_at5	X22RV1_at	X22RV1_at2	X22RV1_at3
155	α-Ketoglutaric acid	M146T8	146.082	146.067	146.1	7.77798	7.69261	7.90685	4	2	1	1	0	0	0		0.00244895	0	103215	116810	119443	1770.96	1588.32	806.686	29164.9	3031.85	23755.5	61.5332	1911.07	396.958	22318.6	69554.4	120944	119147	113314	118387	118728	137600	128172	92558.4	1721.31	1839.8	1751.77	529.695	3794.43	440.832	680.863	487.889	1251.31
5	α-Hydroxyglutaric acid	M148T3	148.056	147.987	148.118	2.84307	2.26355	3.17049	8	0	0	3	0	0	0		0.00123202	0	7828.84	1132.54	141810	121.5	0	0	178.614	661.612	68743.7	131.169	0	0	15183.2	7690.74	8030.55	7765.22	1858.35	976.104	563.169	64174.9	194956	166299	32.4552	59.9152	272.129	0	0	0	0	0	0
231	xylulose 5 phosphate	M230T5	230.256	230.244	230.268	5.27683	5.26016	5.2935	2	0	0	0	2	0	0		0.00285073	0	2058.5	6382.48	2029.83	63227.8	45.5791	28.8181	1277.17	1893.71	910.595	47006.5	54.2223	15.5727	4574.48	591.186	2920.22	2664.09	5519.49	5073.99	8553.97	1250.04	3030.57	1808.87	97107.3	83013.4	9562.73	31.1937	105.544	0	17.0164	22.9695	46.4684
362	Vitamin D5	M377T3	377.069	377.065	377.073	2.8501	2.82489	2.92116	3	0	0	3	0	0	0		0.00392256	0	0	0	22258.9	0	0	0	0	0	4729.72	0	0	0	2298.26	0	0	0	0	0	0	21753.6	27221	17802.1	0	0	0	0	0	0	0	0	0
27	Vitamin D3	M426T14	426.472	426.468	426.517	14.4993	14.4728	14.5221	3	0	0	0	0	0	0		0.0017057	0	1819.06	825.044	1439.03	114054	4.71436	23.0593	662.038	45.5785	403.645	51777	8.16552	39.9398	16392.7	1411.5	1462.74	2582.94	822.25	871.956	780.928	1843.74	1036.46	1436.88	171162	100828	70173.5	0	0	14.1431	0	0	69.1778
530	Vitamin A2 aldehyde	M247T14	247.273	247.249	247.321	13.6208	13.5726	13.6388	4	0	0	0	0	1	0		0.00898697	0	2121.75	2605.3	1238.67	7377.45	14282.8	441.066	507.73	1494.44	737.597	1268.94	22356.9	555.956	13226.2	1763.2	2702.73	1899.31	4192.69	2397.69	1225.53	1760.15	1561.11	394.755	8827.4	6469.58	6835.37	2603.03	40060.6	184.94	149.451	1082.16	91.5892
535	Vitamin A	M287T13	287.278	287.274	287.32	12.9243	12.8869	13.4844	5	0	0	0	0	2	3		0.00919945	0	7284.27	8825	4372.11	10977.6	27877.6	54486.8	931.001	3784.65	1837.86	1519.58	20740	3991.61	5332.3	6213.96	7906.55	7732.3	9017.49	12509.7	4947.78	5474.22	5391.64	2250.46	12727.9	10209.5	9995.41	4030.88	41710.8	37890.9	57169.4	49899.7	56391.4
173	uracil-5-carboxylic acid	M158T3	157.992	157.974	158.042	3.17877	3.16811	3.35402	4	0	0	3	0	0	0		0.00252	0	17029.8	12704.2	629576	2810.99	44.6458	12.6579	2368.56	239.87	114063	307.289	63.6317	11.3134	96066.2	19444.3	16934.9	14710.1	12549	12980.5	12583	586520	543308	758900	2907.28	3058.6	2467.09	117.506	0	16.4309	21.7844	0	16.1894
75	Undecanoic acid	M187T12	187.153	187.143	187.163	12.3632	12.258	12.766	8	0	0	0	0	2	3		0.00206051	0	9566.99	12555.7	6366.8	47989.3	200860	279631	2879.04	3643.3	1101.36	1217.4	128509	10887	35599.8	6591.45	12338.7	9770.83	9030.49	16306.6	12330	6741.02	7232.28	5127.09	47559.5	49363.3	47045.1	53075.5	286350	263153	270492	291676	276724
478	Tridecanoylglycine	M272T15	272.443	272.381	272.456	14.6846	14.6775	14.7131	3	0	0	0	0	0	0		0.0062478	0	1248.92	2906.46	1534.43	2113.19	174.089	72.6612	502.35	2565.67	604.662	1562.27	301.532	73.1937	6043.07	1434.03	1632.46	680.284	5849.28	1730.82	1139.28	1341.91	2211.92	1049.48	3910.29	1078.46	1350.83	0	0	522.268	11.387	52.8859	153.711
22	trans-Aconitic acid	M175T13	175.044	175.042	175.047	13.3802	13.3582	13.4022	2	0	0	0	0	0	0		0.0016301	0	166836	128956	99578.1	564794	44067.3	15757.5	13305.2	10756.1	12215.7	45377.3	22376.8	8493.45	37397.9	151478	174178	174853	133223	136924	116722	86205	110150	102380	512675	595525	586183	65646.6	45585.1	20970.2	14980.8	24612.5	7678.98
148	Thyrotropin releasing hormone	M363T2_2	363.128	363.123	363.128	1.93697	1.90468	1.97675	3	0	2	0	0	0	0		0.00241271	0	125189	262392	368.082	0	0	0	27447	64006.5	463.43	0	0	0	28346.8	111554	156784	107230	191032	281412	314734	0	215.738	888.507	0	0	0	0	0	0	0	0	0
76	Thymine	M463T2	463.225	463.178	463.247	2.43468	2.02745	2.64439	6	0	0	3	0	0	0		0.00206157	0	511.283	12.1847	19651.4	485.611	0	3.84684	369.682	21.1045	4292.46	327.953	0	6.66293	2617.8	930.558	371.073	232.216	0	36.554	0	21531.9	14739.6	22682.6	774.083	553.84	128.91	0	0	0	0	11.5405	0
619	Thromboxane	M297T15	297.489	297.448	297.492	14.5698	14.5689	14.6605	3	0	0	0	0	0	0		0.0261099	0	175.949	80.6651	149.671	543.806	17.7891	13.5215	81.9005	139.716	181.496	257.095	30.8117	23.4199	4602.38	261.62	167.799	98.4284	0	0	241.995	0	351.549	97.4635	774.053	590.974	266.393	53.3674	0	0	0	0	40.5644
43	TG(16:0/18:1(9Z)/18:2(9Z,12Z))	M858T12	857.797	857.754	857.841	11.7924	11.7496	11.8351	2	0	0	0	0	0	2		0.00190829	0	0	0	0	485.272	7550.26	59238.1	0	0	0	193.666	10642.4	45487.2	15516.2	0	0	0	0	0	0	0	0	0	277.636	517.174	661.006	681.588	19809.4	2159.84	86370.2	84620.3	6723.71
17	Tetracosanoic acid	M369T14	369.458	369.45	369.464	14.0654	14.0594	14.0711	3	0	0	0	0	0	0		0.00155462	0	2177.79	4879.73	1360.37	17990.5	164.959	0	1084.3	733.904	478.174	3235.71	246.079	0	5572.8	1012.85	3157.64	2362.87	5679.85	4237.85	4721.5	1589.87	810.708	1680.53	20731.8	18818.4	14421.2	447.804	47.0731	0	0	0	0
90	Testosterone Propionate	M327T13	327.328	327.318	327.338	12.712	12.5979	12.8261	2	0	0	0	0	0	2		0.00212307	0	700.643	1245.81	772.864	10138	16819.6	33231	160.877	500.292	274.396	1201.81	13480.9	1885.68	2943.45	759.04	518.723	824.166	1447.8	1613.52	676.098	1008.51	838.473	471.61	11411.7	9978.3	9024.01	2683.71	18242.4	29532.7	31059.7	34456.7	34176.8
307	Testolactone	M287T3	287.15	287.134	287.153	2.63019	2.59891	2.74437	3	0	0	3	0	0	0		0.0033266	0	1181.07	1741.52	29654.3	1310.38	59.8964	20.4641	528.044	810.951	655.979	221.292	61.8563	17.7761	3836.69	1781.74	790.03	971.434	2424.82	1954.38	845.375	30233.7	29787.1	28942.1	1497.75	1066.23	1367.17	123.542	0	56.1473	0	32.0769	29.3154
25	Taurine	M167T2	167.032	167.028	167.034	1.94534	1.74142	2.1528	3	0	0	0	0	0	0		0.00167288	0	28743	23796.8	57887.5	53783.5	564.165	929.182	3787.54	1330.18	45478.9	7636.85	545.833	147.273	27358.4	30296.5	31506.8	24425.7	23573.7	25224.4	22592.2	110302	28871.8	34489	54418.7	45848.9	61082.9	444.845	87.8627	1159.79	764.764	1049	973.785
1	Succinic anhydride	M101T6	101.08	101.077	101.083	5.58311	5.56683	5.5994	2	0	0	0	2	0	0		0.00109531	0	0	0	0	175472	0	0	0	0	0	159990	0	0	24898.3	0	0	0	0	0	0	0	0	0	207444	317061	1909.98	0	0	0	0	0	0
84	Succinic acid	M118T3	118.035	117.998	118.05	2.67784	2.29188	3.30555	17	3	3	3	0	0	0		0.00208611	0	145985	298644	1.24164e+06	3613.28	7.06434	59.6496	20658.7	129373	558896	822.551	12.2358	19.6697	98233.4	139864	129079	169013	159296	414943	321692	1.49166e+06	1.63189e+06	601386	2663.64	4073	4103.2	21.193	0	0	73.4293	37.1236	68.3958
147	Sphinganine 1-phosphate	M420T14	420.325	420.277	420.342	14.4831	14.4636	14.4961	3	0	0	0	0	0	0		0.00241093	0	2076.06	1082.68	4951.4	30365.1	5.50739	0	447.4	132.929	6590.25	32105.5	9.53907	0	128185	2310.94	1560.14	2357.11	1235.26	991.922	1020.85	1816.37	513.904	12523.9	67413.7	12986.5	10695.2	0	16.5222	0	0	0	0
398	Sphinganine	M266T14	266.352	266.35	266.356	13.8727	13.8068	13.8873	3	0	0	0	0	0	0		0.0044031	0	1442.31	1234.5	1227.11	2313.8	546.761	20.0233	433.978	398.014	506.786	203.435	481.564	2.71195	3931.96	1902.08	1039.82	1385.02	1215.29	1641.77	846.441	676.888	1329.68	1674.77	2292.18	2122.04	2527.18	732.433	907.85	0	17.0645	20.6145	22.3909
88	Spermine	M185T12	185.131	185.094	185.159	11.5763	11.4936	11.6504	8	0	0	0	0	2	3		0.00210315	0	9247.13	17425	10899.2	60037.6	89250.8	146314	899.027	1510.28	3201.04	7549.55	67544.8	23659.9	11528.1	8209.98	9804.18	9727.24	19074.7	17089.9	16110.4	13980.5	11126.7	7590.52	62614.6	65961.3	51537	21009	90667.1	156076	132926	173633	132385
67	Sorbitol-6-phosphate	M305T14	305.352	305.346	305.364	13.8492	13.8446	13.8542	3	0	0	0	0	0	0		0.00201046	0	11063.1	9085.93	6249.66	35322.7	3023.59	257.485	90.6884	3204.4	1168.42	5694.88	2704.5	243.861	5822.99	11078.3	10965.8	11145.2	12388.7	8879.07	5989.98	5649.58	5503.22	7596.19	35303.5	41027.2	29637.5	2912.17	5782.08	376.518	60.6269	181.549	530.28
216	Sorbitol	M182T5	182.155	182.154	182.156	5.30717	5.30299	5.31135	2	0	0	0	2	0	0		0.002748	0	5007.48	11419.1	7004.7	618138	0	11.8687	2317.16	2482.41	1427.24	525238	0	20.5572	56953.2	3342.5	4026.1	7653.84	8896.34	11502	13859.1	5368.34	7653.24	7992.51	927307	915422	11683.4	0	0	0	0	35.6061	0
2	SM(d18:0/14:1(9Z)(OH))	M690T5	689.542	689.533	689.551	5.29799	5.29062	5.30535	2	0	0	0	2	0	0		0.00109531	0	0	0	0	35274.2	0	0	0	0	0	31017.4	0	0	6614.46	0	0	0	0	0	0	0	0	0	47091.4	58646.1	85.179	0	0	0	0	0	0
198	Selenohomocysteine	M184T3	184.081	184.075	184.113	2.79806	2.79723	2.97561	3	3	0	0	0	0	0		0.00265705	0	100566	2362.46	3981.79	2692.21	0	50.9553	22672.3	838.201	682.315	1547.4	0	44.219	4968.52	78240	123569	99889.3	3061.31	2592.94	1433.13	4689.19	3928.48	3327.69	4053.16	1009.09	3014.39	0	0	0	0	79.2587	73.6072
588	Sedoheptulose 7-phosphate	M290T14	290.358	290.349	290.36	14.1968	14.1127	14.2067	3	0	0	0	0	0	0		0.0154653	0	6799.3	5022.25	4286.92	11342.6	12184.6	184.228	781.093	1667.47	1648.71	8627.61	17054.1	83.7999	14860.8	7348.5	5905.11	7144.28	6861.08	4597.25	3608.41	4524.42	2532.34	5804	21296	6730.01	6001.69	4750.71	31693.8	109.297	120.299	153.286	279.099
243	S-Adenosyl-l-homocysteine	M384T13	384.427	384.382	384.429	13.1826	13.0275	13.2366	3	0	0	0	0	0	0		0.00292582	0	903.447	954.983	482.241	35154.6	1501.81	2395.04	476.592	249.31	73.1882	15706.9	767.623	224.206	7135.13	536.615	1442.13	731.595	828.036	1242.22	794.696	541.91	504.235	400.578	51927.6	32743.5	20792.7	648.154	1721.99	2135.28	2143.67	2574.38	2467.06
223	S-Adenosyl methionine	M400T15	399.616	399.557	399.618	14.6746	14.6311	14.7099	3	0	0	0	0	0	0		0.00281473	0	556.981	650.836	718.301	7394.47	12.7026	35.729	259.09	367.968	181.042	5607.99	22.0016	18.6916	3534	695.37	258.082	717.49	559.761	1055.79	336.958	920.115	570.177	664.611	2660.74	13588	5934.66	38.1078	0	0	18.3451	55.4991	33.3428
358	Ribose-5-phosphate	M230T13	230.267	230.266	230.316	12.9509	12.9376	13.0344	3	0	0	0	0	0	0		0.00385048	0	1967.74	3915.58	1221.18	10831.4	8792.69	21700.9	271.742	3299.7	597.686	4103.47	6533.55	4855.11	4828.54	2067.42	1660.24	2175.57	2996.51	7577.38	1172.85	1285.16	1784.3	594.076	15557	8168.48	8768.83	1687.14	10149.9	14541.1	17305.3	20885.2	26912.2
288	pyruvate	M127T9	127.085	127.052	127.17	8.61396	8.18646	9.33275	8	0	0	1	0	1	2		0.00320282	0	37262.4	27625.9	68837.6	4930.17	8155.75	49421.2	5235.57	13127.5	39447.2	817.092	11811	40618.9	25741.8	31622.4	38197	41967.7	35213.9	12467.6	35196.3	114139	42070.2	50304	4091.02	4976.22	5723.26	1837.74	847.597	21781.9	92088.1	11219.1	44956.5
83	Pyroglutamic acid	M131T3	130.978	130.967	130.989	2.51923	2.4787	2.55976	2	0	2	0	0	0	0		0.002086	0	70671.6	387393	10258.3	37318.1	2089.2	1720.49	24849.1	237561	4171.55	6825.44	1953.44	713.688	19522.6	41980.3	84718.4	85315.9	194362	315118	652697	7296.02	8450	15028.9	38375.8	30025.5	43552.9	4248.32	444.314	1574.96	1768.72	2408.83	983.904
78	Prostaglandin H2	M353T16	353.267	353.265	353.289	16.058	15.9218	16.0908	4	0	0	3	0	0	0		0.00206899	0	2000.96	5219.49	233868	18572.8	11.9763	0	243.302	1497.44	53396.5	7597.87	20.7436	0	14285.9	1732.19	2206.18	2064.51	6571.6	3610.07	5476.82	188611	220233	292760	10489.8	19660.1	25568.4	35.929	0	0	0	0	0
516	Prostaglandin E2	M353T15	352.553	352.553	352.554	14.7568	14.7547	14.7589	2	0	0	0	0	0	0		0.00790048	0	177.817	124.113	210.275	317.494	5.37841	31.4061	51.9355	36.0616	99.6179	368.19	9.31568	14.4753	4814.77	223.198	189.078	121.175	149.923	139.506	82.9089	125.3	185.619	319.905	147.419	65.0855	739.978	0	0	16.1352	25.4572	47.908	20.8531
6	Procyanidin B3 7-glucoside	M780T12	779.953	779.95	779.955	11.7908	11.7496	11.832	2	0	0	0	0	0	2		0.00125826	0	0	0	0	626.561	6523.94	73340.1	0	0	0	275.298	9062.61	57954.7	16558.8	0	0	0	0	0	0	0	0	0	390.137	560.743	928.802	407.256	16935.5	2229.02	102181	111216	6623.42
386	Poly-g-D-glutamate	M541T2	541.262	541.257	541.267	1.98606	1.95329	2.04423	4	2	1	0	0	0	0		0.0041935	0	13827.8	8766.81	0	246.358	0	0	7095.32	5688.87	0	112.094	0	0	1912.2	5727.1	18939.9	16816.5	15331.9	5290.29	5678.2	0	0	0	345.057	269.529	124.489	0	0	0	0	0	0
309	Phytosphingosine	M340T11	340.378	340.359	340.424	11.2072	10.8066	11.8211	11	3	3	3	0	0	0		0.00333045	0	126521	196482	119224	1321.09	197.997	125.243	10221.4	13915.9	27132.8	430.232	195.776	6.9831	13007.3	126005	136991	116568	206574	202264	180607	132088	137532	88051.5	898.993	1305.25	1759.02	166.166	20.0872	407.739	128.928	117.19	129.612
372	Phosphoenolpyruvate	M168T6	168.218	168.169	168.267	5.5494	5.52505	5.57375	2	0	0	0	2	0	0		0.00401885	0	12471.5	25444.8	4402.5	54360.1	17.8517	5.83538	3422.03	1519.74	2450.58	41945.6	30.9201	10.1072	7313.85	8624.45	15176.4	13613.5	25321.8	27022.3	23990.3	2185.78	7034	3987.71	73714.4	83134.1	6231.8	0	53.5552	0	17.5062	0	0
279	Pentadecanoic acid	M275T14	275.291	275.278	275.349	14.1213	14.1058	14.1469	3	0	0	0	0	0	0		0.00313445	0	16767	30738.4	12606.7	61869.5	1685.52	37.8636	1900.96	21586.8	2827.34	8085.01	1635.73	38.315	4512.96	16417.5	15065	18818.4	54653	24868.8	12693.5	12967.3	9616.3	15236.4	52533.8	66574.7	66499.9	3316.41	1695.14	44.9964	0	36.976	76.6147
3	PE(14:0/18:1(9Z))	M691T5	690.556	690.551	690.561	5.28593	5.27837	5.2935	2	0	0	0	2	0	0		0.00109531	0	0	0	0	13084	0	0	0	0	0	11300.5	0	0	2435.3	0	0	0	0	0	0	0	0	0	18411.2	20736.2	104.603	0	0	0	0	0	0
171	Palmitoleic acid	M293T14	293.346	293.344	293.348	13.6898	13.6742	13.7054	2	0	0	0	0	0	0		0.00251725	0	10452.5	12071.5	8867.81	31479.2	3711.74	325.602	1380.45	2681.1	2007.67	3131.53	3641.14	412.978	52368.8	10595.4	9006.14	11755.9	15061.1	11273	9880.37	9634.19	6589.84	10379.4	27863.3	33266.7	33307.6	3731.95	7342.73	60.5414	31.1847	797.68	147.942
361	Palmitic acid	M239T12	239.257	239.181	239.264	12.1595	12.0069	12.4932	4	0	0	0	0	1	3		0.00391289	0	7780.11	18706.8	8412.46	40508.9	26796.5	87199.7	1126.51	1327.85	1546.28	5728.01	16576.3	3902.71	4980.16	8395.24	8465.13	6479.94	18556.2	20103.6	17460.7	9183.56	9421.55	6632.26	33939.9	44461.5	43125.4	7664.1	36850	35875.4	83704.9	86483.1	91411
273	Palmitaldehyde	M241T15	241.347	241.187	241.35	14.7099	14.6963	15.1766	3	0	0	0	0	0	0		0.00307164	0	97170.3	123142	89213.1	21248.2	4738.5	1035.77	3130.65	16933.4	1778.31	12803.1	3949.93	674.398	15488.3	93657.4	99665.5	98188	133871	131934	103621	90791.3	89561.7	87286.4	36013.7	14502.5	13228.5	8189.38	5595.79	430.319	698.375	1812.28	596.653
456	o-Xylene	M139T6	139.183	139.126	139.229	5.52024	5.13241	5.55307	3	0	0	0	2	0	0		0.00530226	0	14399.7	31679.7	7946.82	67771.2	102.074	89.3697	3996.95	2412.47	1469.7	64167.4	107.38	6.77295	11361.2	11521.5	12714.2	18963.3	28895.4	32996.7	33147.2	6250.75	8845.28	8744.44	130706	70169.6	2438.23	64.4914	223.193	18.5363	84.4138	86.6082	97.0871
120	Oxoglutaric acid	M111T3	110.975	110.97	110.987	3.21692	3.15018	3.50577	5	0	0	3	0	0	0		0.00227119	0	4562.77	3669.1	189867	25314.7	7.83153	41.4459	298.442	652.188	15605.8	8753.11	13.5646	71.7865	10762.6	4362.74	4419.77	4905.81	3939.46	4142.63	2925.21	187917	206356	175328	35121.3	18292.3	22530.7	0	0	23.4946	124.338	0	0
479	Oxidized glutathione	M651T2	651.133	651.064	651.141	2.46704	2.38374	2.55864	3	0	0	1	0	0	0		0.00625908	0	775.824	0	24365.3	184.61	0	0	914.373	0	18349.5	96.0583	0	0	5253.31	1820.49	386.114	120.873	0	0	0	14669.6	45528.8	12897.6	179.784	91.0555	282.99	0	0	0	0	0	0
262	Oxaloacetic acid	M132T4	132.05	132.044	132.059	3.512	3.34991	3.78002	5	0	0	3	0	0	0		0.00302269	0	12107.9	1194.75	1.29453e+06	10730.7	76.1206	19.5691	8430.68	576.953	253619	1157.45	51.9166	18.8848	99436.8	21809.9	6564.79	7948.86	1783.35	1170.72	630.194	1.19988e+06	1.58186e+06	1.10185e+06	9678.72	11970.6	10542.7	112.243	99.4923	16.6262	21.0214	37.6858	0
152	Oxalic acid	M113T3	112.935	112.886	112.941	2.85918	2.62569	3.04365	6	1	0	3	0	0	0		0.00243897	0	19935.3	1994.23	65998.3	4417.01	175.071	164.161	27332	92.1203	15476.4	3662.44	185.219	85.9302	4311.93	51495.2	4306.95	4003.89	2093.45	1977.82	1911.41	57112.7	83868.8	57013.4	2204.82	2401.71	8644.5	368.997	0	156.218	105.599	262.809	124.074
480	Orotic acid	M157T13	157.11	157.089	157.13	13.1854	13.0895	13.2813	2	0	0	0	0	0	2		0.00626304	0	32951.8	36292.2	24645.8	48711.9	32907.2	28214.3	3547.68	5758.2	1540.9	5183.94	1405.36	9524.68	3407.7	29022	33915	35918.4	38742.9	40419.6	29714	25435.8	25631.5	22870.2	54301.3	47772.5	44062	32110.8	34529.9	32081	35817.3	31295	17530.6
553	Ornithine	M132T7	132.051	132.05	132.062	7.12349	6.95153	7.46839	3	0	0	1	0	0	2		0.010682	0	38017	31700.4	166705	10965	258.062	109348	479.548	9277.59	113420	1606.74	350.564	96733.2	24535.2	37938.6	37581.5	38530.9	33266.7	21739.4	40095.1	118701	296233	85181.9	9878.94	12810.7	10205.3	657.182	117.005	0	183800	144232	10.6282
333	O-Phosphohomoserine	M199T14	199.251	199.247	199.27	14.2565	14.2264	14.3123	3	0	0	0	0	0	0		0.00350987	0	11666.6	16473.6	12160.7	17618.6	6855.81	835.62	415.377	6636.18	843.374	1368.99	5704.3	251.966	6873.57	11187.1	11897.6	11915.2	23730.6	14976.1	10714.2	12630.2	12664.9	11187.1	16103	17987.3	18765.5	11423.7	8681.64	462.128	1064.54	565.651	876.666
122	O-Phosphoethanolamine	M214T12	214.216	214.17	214.228	12.4574	12.3998	12.8204	5	0	0	0	0	2	3		0.00227314	0	384.341	821.453	553.873	2424.23	18608.9	25459	166.181	188.083	365.906	388.921	13520.9	5148.61	3687.07	396.11	544.324	212.588	674.683	756.206	1033.47	975.735	363.214	322.67	2829.44	2053.96	2389.27	3007.58	25894.8	26924.2	29574.1	27117.3	19685.6
15	Ononin	M431T2	431.133	431.079	431.149	2.09256	1.91755	2.53716	12	3	3	3	0	0	0		0.00154735	0	263283	410018	236047	118.369	0	0	20231.1	33205.5	32217.1	102.512	0	0	25477.8	245140	259609	285099	446867	400772	382415	217409	273248	217484	178.173	0	176.933	0	0	0	0	0	0
4	Octadecanol	M771T5	771.14	771.137	771.143	4.96544	4.92125	5.00964	2	0	0	0	2	0	0		0.00109531	0	0	0	0	160327	0	0	0	0	0	138725	0	0	15774.6	0	0	0	0	0	0	0	0	0	240540	240299	140.4	0	0	0	0	0	0
643	Octadecanamide	M248T14_1	248.269	248.263	248.339	13.6018	13.585	13.6157	3	0	0	0	0	0	0		0.0817654	0	1282.28	956.007	649.417	1608.45	6799.16	611.934	570.214	472.692	88.0315	1006.58	10570.5	805.439	3440.95	1342.62	684.299	1819.93	1497.97	741.081	628.967	566.683	741.93	639.638	2658.23	1515.62	651.502	1237.15	18989.4	170.939	174.24	1541.45	120.111
628	Norepinephrine	M170T14	170.154	170.147	170.162	14.0536	14.0259	14.0814	2	0	0	0	0	0	0		0.0310594	0	1487.73	3685.84	1100.42	848.471	2949.67	411.509	57.8993	3620.86	436.998	403.882	3087.08	401.337	2762.89	1514.72	1527.21	1421.27	2122.27	7825.76	1109.5	1202.34	621.473	1477.46	1304.82	537.065	703.523	6492.83	1516.54	839.627	185.706	173.939	874.883
164	N-Nonanoylglycine	M216T12	216.242	216.226	216.255	11.8523	11.8121	11.8747	8	0	0	0	0	2	3		0.00248667	0	659.689	1879.27	711.059	2372.77	29078.1	28148.8	45.4118	634.062	388.396	1165.93	24021.5	3451.87	5009.98	646.123	710.337	622.606	2606.15	1591.77	1439.88	968.798	900.04	264.338	3687.25	1463.58	1967.46	3246.24	50744.3	33243.7	26934	25468.5	32043.8
183	N-Methyltyramine	M152T2	152.036	152.016	152.057	2.03885	1.93493	2.14277	2	0	0	0	0	0	0		0.0025778	0	3024.75	3693.69	5764.79	1278.82	16.1725	0	555.892	344.294	4472.01	703.596	14.11	0	4137.42	2720.45	3666.36	2687.45	4086.46	3444.02	3550.6	10858.4	3952.8	2483.13	778.034	975.177	2083.25	22.5476	25.97	0	0	0	0
345	N-Methylalanine	M136T12	136.051	136.006	136.059	12.0593	11.8935	12.1825	4	0	0	0	0	1	3		0.00368377	0	34022.3	40508.4	29438.7	8312.98	45303.8	64441.2	2839.91	1807.43	2521.19	885.981	15992.2	10962.7	3359.68	30757.5	35921.2	35388.1	41867.7	41200.2	38457.2	31214.2	30548.9	26552.9	9253.42	8191.54	7493.98	53569.4	26870.3	55471.7	59802	56560.9	76960.8
418	Nicotinic acid mononucleotide	M379T14	379.46	379.456	379.519	13.9771	13.8979	13.9864	3	0	0	0	0	0	0		0.00472356	0	14544.9	13965	10640.4	15483.8	472.857	41.6986	1349.69	4566.51	1645.84	2680.21	733.073	54.399	4495.5	16007.5	13347.4	14279.9	18047.7	14813.6	9033.72	10056.2	9366.4	12498.7	16420.6	17569.8	12460.9	1319.29	41.542	57.7434	21.8642	0	103.232
449	N-Formyl-L-glutamic acid	M208T12	208.162	208.156	208.176	12.3999	12.3466	12.8516	8	0	0	0	0	2	3		0.00517718	0	6002.52	5580.9	3778.21	81344.1	122839	102421	1494.83	372.373	331.211	13530.3	110378	4640.53	22172.9	5077.63	7727.09	5202.85	5256.1	5987.31	5499.3	3397.06	3995.99	3941.6	67451.9	82099.8	94480.7	4575.45	223124	140819	102220	97884	107159
92	Ne,Ne dimethyllysine	M175T14	175.201	175.196	175.209	14.4243	14.4237	14.4758	3	0	0	0	0	0	0		0.00213605	0	0	0	0	0	97.7724	143.945	0	0	0	0	42.7546	75.6309	3197.27	0	0	0	0	0	0	0	0	0	0	0	0	48.5399	125.563	119.214	59.3289	204.964	167.544
39	NADH	M669T2	669.198	669.142	669.235	2.00656	1.8982	2.53735	8	2	3	3	0	0	0		0.00186249	0	31915.4	68506.7	22791.4	424.931	0	0	12922.8	6176.3	6302.11	238.044	0	0	8048.88	17208.1	41453.1	37085.1	75445.5	63610.3	66464.3	18538.2	30031.7	19804.4	150.165	555.798	568.831	0	0	0	0	0	0
21	N-Acetylleucine	M206T7	206.128	206.081	206.138	7.20537	6.70654	7.62737	6	0	0	3	0	0	0		0.00160529	0	27363.6	28468.5	184889	14687.4	652.823	50.8583	5565.02	4733.79	31258.9	8359.94	840.058	55.3794	11606.6	23454	24902	33735	32088.4	23111.6	30205.7	213079	190316	151272	5747.43	16003.5	22311.2	154.293	1622.71	181.463	24.0689	13.9676	114.538
82	N-Acetyllactosamine	M447T2	447.13	447.079	447.147	2.09667	1.92405	2.5801	12	3	3	3	0	0	0		0.00208125	0	48941.1	30245.8	46474.3	622.907	0	4.91466	7540.15	714.562	2339.6	673.761	0	8.51243	5744.79	44516.1	57647.3	44659.9	30966.8	29537.8	30232.9	43774	47893.5	47755.5	1338.02	530.696	0	0	0	0	0	0	14.744
340	N8-Acetylspermidine	M210T6	210.157	210.156	210.157	5.50922	5.50025	5.51819	2	0	0	0	2	0	0		0.00360512	0	8694.97	13061.3	3653.94	110705	27.6488	0	3297.46	1545.21	2209.6	90787.8	47.8891	0	12787.4	5602.35	8317.74	12164.8	14794.1	11826.6	12563.3	2547.97	6198.14	2215.71	149593	175570	6950.25	0	82.9464	0	0	0	0
48	N5-Hexanoylspermidine	M244T12	244.273	244.273	244.274	12.393	12.2849	12.501	2	0	0	0	0	0	2		0.00192964	0	534.901	1494.31	438.926	15793	10775.6	26303.2	143.182	495.945	136.759	3700.73	11019.8	8829.03	3823.45	689.548	508.216	406.938	952.856	1603.54	1926.54	455.179	294.767	566.832	11813.5	16434.5	19131.1	2261.85	6842.6	23222.3	22768.5	19789.1	36351.9
403	N2-Succinyl-L-ornithine	M274T13	274.336	274.329	274.352	12.8612	12.5137	12.9213	5	0	0	0	0	0	3		0.00455671	0	2227.81	55825.4	1493.31	8890.37	22257.7	96806.1	847.841	66957.9	1078.39	3321.34	19644	10652.3	10398.7	1432.47	2131.11	3119.86	131686	30828.6	4961.89	2706.11	1131.43	642.406	12658.6	6388.32	7624.22	1527.22	24649.6	40596.1	99174.3	106075	85168.9
539	N2-Acetylornithine	M175T12	175.044	174.976	175.049	11.6877	11.0424	11.8749	6	0	0	0	0	2	3		0.00941674	0	61126.3	71718.5	63743.4	576790	124362	124617	12824.7	10433.5	10604.3	82663.6	65239.9	44371.9	38644.6	46328.5	68033.1	69017.3	77494.9	77986.3	59674.2	64792.2	73784.3	52653.7	487804	651190	591375	56011.8	131107	185968	90862.5	174876	108112
130	N1-Acetylspermine	M244T5	244.146	244.144	244.152	5.21237	5.14226	5.35147	3	0	0	3	0	0	0		0.00233148	0	2554.43	5049.98	123497	27101.1	10.8297	18.6892	1056.58	2088.94	25016	15198.7	18.7576	32.3707	10571.3	1578.41	2408.48	3676.39	3302.97	4483.12	7363.84	107126	152293	111072	29348.3	41051.1	10903.9	0	0	32.4891	0	56.0677	0
246	N1,N12-Diacetylspermine	M269T12	269.264	269.261	269.313	11.8226	11.8179	11.8304	3	0	0	0	0	0	0		0.00294965	0	2036.76	4470.6	3025.13	18980.2	13293.8	20041.9	177.125	542.652	1427.69	2129.7	8773.55	1567.97	4950.53	2106.29	2168.57	1835.42	5093.81	4215.39	4102.61	3635.7	4046.01	1393.68	16521	20203.9	20215.6	3452.58	16131.7	20297.2	20267.2	21485	18373.4
484	N1,N12-Diacetylspermine	M269T13	269.278	269.272	269.327	12.5459	12.2636	12.9301	5	0	0	0	0	2	3		0.00643866	0	4393.46	4929.1	2466.71	15255.4	57410.7	75734.2	1803.73	1851.32	423.996	186.752	47721.6	8198.89	13307.7	2574.85	6181.93	4423.61	4619.05	6915.86	3252.37	2395.97	2921.62	2082.53	15092.8	15459.4	15214	3246.89	93270.9	75714.4	79766	81136.6	66300.1
434	Myristoleic acid	M271T13	271.298	271.277	271.326	12.9455	12.8558	12.9701	4	0	0	0	0	1	3		0.00493551	0	6471.72	10528.2	5770.21	31791.6	73085.3	113238	1805.08	2511.83	1434.4	6996.11	58731.4	8303.55	11549.9	5205.05	5671.55	8538.57	10323.8	13135.9	8124.75	6953.35	6182.46	4174.83	39295.1	30631.8	25447.8	7665.03	90319	121272	122823	108666	108225
64	Myristic acid	M229T12	229.155	229.151	229.158	11.6044	11.5979	11.6108	2	0	0	0	0	0	0		0.00201046	0	2387.53	6281.84	3297.73	23611.5	20591.7	15943.6	411.721	2045.32	1340.95	1225.11	6221.34	4198.46	2435	2073.29	2235.68	2853.61	8617.2	5418.97	4809.36	4154.49	3986.32	1752.38	22297.3	23815.3	24721.9	23977.9	13411.8	24385.4	18070.7	18652.9	11107.4
131	MG(0:0/24:1(15Z)/0:0)	M405T14	405.475	405.461	405.482	14.4819	14.48	14.4961	3	0	0	0	0	0	0		0.00234203	0	1374.91	715.562	1080.01	45247	9.65316	50.2211	336.969	374.676	469.703	6905.16	16.7198	53.561	19749.9	1325.77	1065.2	1733.75	1090.16	715.714	340.81	1619.99	766.041	853.997	37805.1	46489.1	51446.8	0	0	28.9595	20.5647	18.0476	112.051
71	Methylisopelletierine	M156T3	156.081	156.071	156.117	2.5084	2.02745	2.7781	6	0	0	3	0	0	0		0.00202549	0	3293.03	1503.21	77208.5	940.746	43.1876	19.6911	1078.01	76.3209	6593.41	584.387	74.8031	34.1059	3764.53	4477.66	3031.79	2369.64	1449.98	1590.65	1469	71904.1	84590.5	75131.1	904.904	375.105	1542.23	129.563	0	0	0	59.0732	0
305	Methylcysteine	M136T9	136.055	136.055	136.055	9.35759	9.3523	9.36289	2	0	0	0	0	0	0		0.00330364	0	121475	108823	188165	10582.6	7859.09	13689.8	24477.7	12874.6	40885.9	866.594	827.28	6112.97	16951.7	149738	107117	107570	122782	97415	106272	172075	157772	234648	10895.2	9603.12	11249.6	8346.55	6903.9	8326.84	9699.3	10642.6	20727.4
607	Methionine	M149T11	149.019	148.978	149.033	11.4789	11.0309	11.8127	4	0	0	0	0	1	3		0.020447	0	38542.1	58438.7	47330.7	152242	41410.8	58468.7	2683.11	6200.56	10002.2	6950.37	38658.3	32959.2	9426.31	36648.4	37365.4	41612.5	64842.6	52463.8	58009.9	54013.3	52147.2	35831.5	153525	144740	158462	16515	21771.1	85946.3	32781.9	95631.8	46992.4
73	Menthone lactone	M171T12	171.144	171.079	171.165	11.8389	11.8175	11.8785	8	0	0	0	0	2	3		0.00205209	0	15882	25092.7	16321	24064.4	369266	629465	1060.83	1414.3	2852.75	4975.46	287189	40004.9	74630.8	15897.9	16934.9	14813.4	26126.4	25670.9	23481	17235.6	18604.2	13123.1	29516.3	22907.7	19769.2	60648.1	418486	628664	608332	604459	675605
28	Melatonin	M233T5	233.074	233.067	233.081	5.48622	5.48038	5.49207	2	0	0	0	2	0	0		0.00171046	0	8050.85	10002.9	1817.62	142029	143.679	0	2746.29	1497.52	1055.52	110064	222.064	0	20955.3	4893.06	9881.47	9378.01	8644.21	11608.5	9755.82	841.892	2938.02	1672.95	198795	212122	15171.2	31.5889	399.447	0	0	0	0
413	Mannitol 1-phosphate	M295T14	295.339	295.285	295.344	13.5981	13.5962	13.6018	3	0	0	0	0	0	0		0.0046673	0	35750.1	34213.9	24223.5	93461	33903.6	2953.75	2940.41	5005.8	2349.29	13072.9	29483.8	3169.26	12813.9	34882.3	39026.7	33341.2	37842.3	36296.3	28503	21775.4	26459.6	24435.6	83465.4	108255	88662.5	39847.9	59962.4	1900.51	2102.03	6461.84	297.389
561	Malvidin 3-glucoside	M493T2	493.231	493.231	493.232	2.2927	2.25245	2.33295	2	2	0	0	0	0	0		0.0114114	0	4914.07	27.2813	149.568	212.437	0	0	2784.22	47.2527	194.308	367.952	0	0	1713.54	6803.96	6221.48	1716.77	0	81.844	0	369.188	79.5147	0	637.312	0	0	0	0	0	0	0	0
91	Malic acid	M134T2	134.015	133.994	134.039	1.94534	1.73524	2.19987	5	0	0	2	0	0	0		0.00212433	0	1125.8	979.407	26240.2	3089.06	0	3.78468	177.607	223.331	22050.8	144.296	0	6.55525	11604.6	936.705	1151.59	1289.1	1086.49	722.699	1129.03	39695.7	38232.9	792.136	3247.36	2964.88	3054.95	0	0	0	0	0	11.354
313	LysoPA(18:4(6Z,9Z,12Z,15Z)/0:0)	M353T2	353.066	353.044	353.13	2.17089	2.11491	2.33828	4	1	3	0	0	0	0		0.00334828	0	3417.42	13709.6	395.699	0	0	0	4894.17	1014.58	685.371	0	0	0	4564.85	629.522	9068.55	554.194	14173.9	14409	12546	1187.1	0	0	0	0	0	0	0	0	0	0	0
115	Lys-Leu	M260T5	260.238	260.227	260.249	5.25247	5.24825	5.2567	2	0	0	0	2	0	0		0.00223628	0	8029.84	19475.7	6201.2	117112	265.203	237.569	3066.98	2168.72	1899.39	102317	136.77	198.1	6130.47	4534.53	10271	9284.02	17783	18723.8	21920.3	4178.29	7946.53	6478.78	211621	131255	8459.56	419.362	217.828	158.42	175.421	459.291	77.9948
44	L-Tryptophan	M205T7	205.057	205.048	205.087	7.20763	6.70654	7.63459	6	0	0	3	0	0	0		0.00190832	0	122704	115280	1.52271e+06	206164	1077.44	340.684	44931.8	20165.1	57712.8	93111.5	1389.93	520.586	81283.5	174446	100143	93524.1	128605	125154	92080.5	1.46971e+06	1.51423e+06	1.5842e+06	99049.6	251686	267757	149.561	2675.49	407.287	11.3506	69.8463	940.855
172	L-Threonine	M120T5_1	120.03	119.984	120.088	4.92358	4.61245	5.68765	14	3	3	3	1	0	1		0.00251921	0	75663.7	67032.8	822103	52313.9	19.3844	6881.18	2626.97	3239.54	124806	51376.4	33.5747	10582.3	53055.9	77337.6	77017.5	72636	64201.2	66331.8	70565.5	710031	956602	799677	1623.97	104350	50967.6	58.1531	0	0	1576.96	19066.6	0
100	L-Targinine	M221T12	221.178	221.172	221.185	11.6823	11.5464	11.8182	2	0	0	0	0	0	2		0.00217317	0	17991.4	23342.5	19327.8	111289	58434.1	63690.6	3476.35	318.372	4099.93	5378.58	28909	17409.1	7550.89	14068.4	20689.4	19216.4	23637.4	23005	23385.2	22826	20341.3	14816.2	106113	110905	116850	26087.7	81749.7	67464.9	60994.2	82290.6	47786.9
70	L-Palmitoylcarnitine	M400T5	400.436	400.431	400.441	5.19888	5.18652	5.21123	2	0	0	0	2	0	0		0.0020239	0	33.7451	136.177	211.806	1.97699e+06	0	0	37.4537	46.7795	68.8031	1.80057e+06	0	0	231929	27.1927	74.0427	0	110.813	107.558	190.161	149.903	285.884	199.631	3.5769e+06	2.32694e+06	27134.1	0	0	0	0	0	0
61	L-Octanoylcarnitine	M310T6	310.259	310.246	310.272	5.58902	5.56029	5.61775	2	0	0	0	2	0	0		0.00199881	0	1387.5	2221.44	271.511	35160.7	0	0	226.996	516.79	125.849	30036.6	0	0	4930.56	1304.64	1213.57	1644.28	2768.02	2155.54	1740.76	406.159	156.854	251.52	47786.7	56823.3	872.094	0	0	0	0	0	0
204	L-Lysine	M146T7	146.072	146.055	146.098	7.0112	6.99866	7.30809	4	3	1	0	0	0	0		0.00268969	0	186585	132746	48147.3	2459.65	1094.56	129.992	10700.3	50956.8	12231	418.001	1008.4	105.498	19890.4	193545	191948	174264	101741	104941	191557	59879.3	49090.5	35472	2887.2	2051.9	2439.84	1985.81	1297.86	0	221.749	153.506	14.7217
40	L-Leucine	M131T12	131.036	131.034	131.039	11.6768	11.6448	11.7131	4	0	0	0	0	0	1		0.00188268	0	25536.7	40514.7	30550.2	66714.9	13055.3	12909.5	1028.22	5252.82	5279.23	6956.66	1478.43	3721.57	6048.86	24805.5	25092.2	26712.4	45486.2	41038.3	35019.8	35368.9	31374.5	24907.4	59005.7	72524.3	68614.8	11647.6	12922.8	14595.5	12883.7	16644	9200.95
49	L-Isoleucine	M132T5	132.116	132.068	132.174	5.32888	5.27219	5.37862	4	0	0	2	2	0	0		0.00193422	0	3344.03	9331.02	144665	4.62906e+06	66.5134	85.0112	1686.4	3806.39	103299	4.01733e+06	70.7186	44.3674	486900	1628.98	3402.87	5000.23	6785.04	7501.27	13706.8	25411.8	202136	206448	7.53728e+06	6.30473e+06	45154.8	140.796	58.7445	0	50.1059	134.94	69.988
106	Lipoxin B4	M353T17	353.271	353.268	353.275	16.8357	16.8184	16.8531	2	0	0	0	0	0	0		0.00221517	0	2661.26	2807.24	2743.17	10054.5	6.89887	5.51164	228.816	704.336	554.593	682.898	11.9492	9.54644	12966.8	2923.86	2504.69	2555.24	3614.99	2485.51	2321.23	2109.8	2977.97	3141.74	9402.72	9996.04	10764.8	20.6966	0	0	0	16.5349	0
26	L-Histidine	M188T12	188.155	188.15	188.215	12.4065	12.2792	12.7797	6	0	0	0	0	2	2		0.00169171	0	817.496	1504.59	728.37	3800.08	25935.5	32273.5	215.292	221.649	193.761	1019.74	12479.6	777.127	4032.34	876.679	997.006	578.801	1753.24	1432.77	1327.75	882.37	791.928	510.813	4011.19	4697.74	2691.31	11585	34244.9	31976.7	32499.3	31408.4	32912.7
226	L-erythro-tetrahydrobiopterin	M274T14	274.353	274.353	274.356	14.2199	14.1891	14.2314	3	0	0	0	0	0	0		0.00282089	0	6718.86	120961	4294.35	9359.62	939.87	151.576	2327.53	180599	1722.39	2082.95	908.67	97.1129	15435.2	5068.6	5706.9	9381.08	329258	25469.5	8154.44	4935.11	2343.42	5604.52	11729.8	8528.43	7820.61	1900.73	824.459	94.4191	74.3742	119.744	260.61
245	L-erythro-4-Hydroxyarginine	M191T12	191.143	191.136	191.16	12.4296	12.3532	12.8605	8	0	0	0	0	2	3		0.00294965	0	3210.23	4390.59	2912.45	27086	151432	194626	905.35	658.018	952.025	5658.49	123861	31438.3	26624.2	2654.33	4254.92	2721.43	4455.57	5013.71	3702.49	3868.48	2904.37	1964.49	21496.5	26950.6	32811	8456.3	219758	226082	214856	210615	158407
141	L-Dihydroorotic acid	M159T5	159.033	159.016	159.13	4.91473	4.68862	5.05862	3	0	0	0	3	0	0		0.0023873	0	20229.6	17629.9	36979	1.15081e+06	6301.31	5244.3	2311.46	4250.47	5192.62	853156	5433.51	464.16	61946.3	22812.5	19520.6	18355.7	22492.3	15776.9	14620.5	37905.1	41646.2	31385.6	1.21476e+06	1.97019e+06	267478	12327.8	1776.87	4799.22	5278.76	4763.87	5690.27
163	L-Dihydroorotic acid	M159T6	159.076	159.051	159.101	5.6204	5.58642	5.65438	2	0	0	0	2	0	0		0.00248667	0	19098.2	20506.5	10778.4	212056	1867.56	4329.4	950.525	827.726	1498.39	174404	1479.96	1416.29	30458.1	19720.6	19569.8	18004	21436.2	19849.7	20233.5	12181	10954.3	9199.75	360376	255869	19922.4	3267.17	318.574	2016.93	3741.65	5944.94	3301.62
47	L-Cystathionine	M222T6	222.024	222.012	222.035	5.53037	5.52024	5.5405	2	0	0	0	2	0	0		0.00192855	0	2923.26	3910.96	957.597	112134	0	4.77784	440.445	1386.54	287.931	100239	0	8.27546	17896.5	2701.05	3430.54	2638.18	2715.06	5430.79	3587.02	743.701	1284.98	844.113	117526	209568	9308.82	0	0	0	14.3335	0	0
234	L-Asparagine	M134T35_2	133.958	133.87	134.114	34.6633	34.2548	34.68	3	2	0	1	0	0	0		0.00286852	0	78262.8	6988.26	19393.8	210.168	0	0	70514.2	6535.96	26414.3	364.021	0	0	16223.3	26391.7	49844.8	158552	2987.11	3447.01	14530.7	49746.6	1620.15	6814.76	0	630.503	0	0	0	0	0	0	0
121	L-Arginine	M207T13	207.05	207.045	207.054	13.4617	13.4088	13.5145	2	0	0	0	0	0	0		0.00227314	0	87438.4	84827.1	71565.4	261232	27832.8	5545.77	2409.94	7346.35	4780.05	17303.4	18915.4	4211.85	39444.8	85319.4	86935.8	90060	85899.9	91578	77003.3	73139.8	66196.7	75359.7	276469	264806	242421	45117.6	30754.2	7626.73	5505.85	9777.43	1354.02
521	lactate	M129T12	129.038	129.035	129.064	11.7448	11.3328	12.1334	4	0	0	0	0	1	0		0.0082152	0	89052.2	137597	81404.6	177793	75376.1	36914.9	7344.29	19888.7	17377.9	26397.6	50287.9	2299.89	267799	81454.3	96113.4	89588.8	151404	146586	114800	90879.1	91986.2	61348.5	148315	185818	199247	47564.6	133427	45137.1	36939.6	39202.3	34602.7
14	L-2-Hydroxyglutaric acid	M130T12	130.072	130.06	130.123	11.9031	11.877	11.9226	3	0	0	0	0	0	0		0.00154496	0	60964.6	119066	83639.6	26103.2	13640.3	7058.23	3572.82	9347.14	20004	4477.42	6807.4	1471.11	7569.15	65088.3	58795.3	59010.1	120889	127367	108941	102910	85033.4	62975.2	26144.5	30559.8	21605.2	20894	12636.3	7390.73	7501.75	8256.55	5416.39
132	L-2,4-diaminobutyric acid	M119T35	119.087	119.004	119.141	34.8655	34.1604	35.2963	11	3	1	3	0	0	0		0.00234442	0	314348	64327	229828	140072	78.3083	125.012	13034.6	23305	139232	38943.9	82.4314	20.4387	23840.5	300533	316084	326428	78414.5	77139.8	37426.9	219524	96034.5	373926	173676	97391.2	149149	0	70.6031	164.322	101.416	136.387	137.232
160	Inositol cyclic phosphate	M243T2	243.035	243.027	243.057	2.39061	1.98306	2.56944	8	2	0	3	0	0	0		0.00247655	0	112908	1853.14	125572	3631.76	213.453	112.145	63318.3	1091	14093.3	1476.96	205.372	72.2475	10864.5	40805.3	159454	138464	1343.64	3105.68	1110.1	110806	138879	127030	4917.83	2018.71	3958.73	450.451	87.7817	102.125	44.2223	104.159	188.054
271	Hypoxanthine	M137T2	136.982	136.97	137.012	2.07284	1.92372	2.56944	12	3	3	3	0	0	0		0.00306021	0	202768	265370	185783	3156.76	63.2284	56.235	25935.1	15344.4	13592.1	611.103	80.2845	13.1906	14649.7	183079	232155	193072	273352	247680	275079	175889	201281	180179	3666.85	2479.46	3323.98	153.556	0	36.1294	66.3537	41.3166	61.0346
165	Hydroxyvalerylcarnitine	M264T6	264.26	264.25	264.27	5.51256	5.3237	5.70143	2	0	0	0	2	0	0		0.00248705	0	1461.63	2734.61	329.789	31705.1	19.4907	0	634.386	403.319	371.542	31941.2	33.7589	0	6166.32	729.776	1854.67	1800.45	3178.26	2635.42	2390.13	26.5817	744.247	218.539	27360.4	65596.3	2158.62	0	58.4722	0	0	0	0
31	hydroxy-palmitoleic acid	M271T3	271.131	271.089	271.153	2.63019	2.12364	2.74861	5	0	0	3	0	0	0		0.00174225	0	2067.13	1714.97	193840	1673.47	47.1483	88.915	1026.46	113.983	30986.2	1135.79	34.0747	88.6309	24543.1	3193.68	1822.87	1184.83	1701.87	1834.94	1608.1	199294	221737	160489	389.431	2546.69	2084.29	86.314	30.8246	24.3062	14.3829	186.919	65.4427
203	Homo-L-arginine	M189T12	189.152	189.147	189.165	12.4812	12.4508	12.7797	3	0	0	0	0	2	1		0.00268664	0	3233.08	4469.54	2648.42	37311.1	30546.6	38234.8	764.792	1123.08	1099.29	7381.44	10872.3	4329.99	3678.33	2573.7	3054.03	4071.51	4345.83	5649.36	3413.44	3779.63	2581.52	1584.12	29822.9	37529.6	44580.9	18489.3	39603.9	33546.7	40677.1	40791.9	33235.4
338	Homogentisic acid	M169T3	169.091	169.078	169.104	2.75527	2.69359	2.81696	2	0	0	0	0	0	0		0.00357217	0	10161.9	12138.2	44231.5	18309.4	486.439	446.086	1576.86	3008.38	2614.38	4747.16	569.962	235.198	11088.6	11947.7	9576.79	8961.29	10692.8	15596.5	10125.2	41403.9	44729.7	46560.9	20574.9	12853.9	21499.4	1113.57	0	345.746	338.611	715.82	283.825
354	Homocysteine	M135T2	135.036	135.02	135.046	1.94383	1.73524	2.16268	4	0	0	1	0	0	0		0.00378287	0	6410.73	6304.36	22804.6	18723	187.878	145.239	1195.32	1768.39	27114.6	3381.26	241.146	26.8994	11051.1	7417.24	6725.4	5089.56	8053.98	6341.33	4517.78	54113.3	7000.38	7300.18	16081.1	17554.5	22533.6	465.518	30.6705	67.4456	124.557	135.51	175.649
344	Homocitrulline	M228T12	228.173	228.15	228.222	11.6521	11.6238	11.7206	8	0	0	0	0	2	3		0.00365422	0	1818.76	5302.72	2872.85	6079.14	39988	42633.2	126.798	184.024	791.056	2119.23	30920.7	3617.45	10119.5	1869.52	1674.45	1912.32	5498.9	5133.92	5275.33	3163.06	3477.82	1977.68	8306.18	5843.92	4087.33	4284.18	57972.7	57707.3	38596.3	45580.8	43722.6
54	Homocitric acid	M207T5	207.048	207.046	207.051	5.40611	5.39461	5.41761	2	0	0	0	2	0	0		0.00198013	0	19506.4	28000.4	10242	848723	0	0	8209.63	3860.38	4660.99	710587	0	0	90886.7	10130.4	25405.6	22983	24081.2	28121	31799.1	6029.01	15249	9447.95	1.43701e+06	1.04992e+06	59230.8	0	0	0	0	0	0
146	Hexadecane	M227T7	227.181	227.166	227.213	7.0257	6.99345	7.46839	6	2	2	2	0	0	0		0.00240686	0	518379	692717	634936	21556.9	1900.96	345.926	233723	337901	474927	7640.98	2092.62	99.3281	169891	248509	651219	655408	327776	755643	994731	669867	1.09143e+06	143508	25057.8	12792.8	26820.2	1121.74	4271.39	309.743	332.876	253.768	451.134
529	Guanosine triphosphate	M523T15	522.639	522.622	522.641	14.6775	14.6375	14.6994	3	0	0	0	0	0	0		0.00873216	0	78.2863	104.187	65.4592	3376.71	0	0	90.3157	128.361	34.6386	1370.92	0	0	12999.4	0	177.098	57.7606	247.578	0	64.9832	71.0843	28.3523	96.9409	4867.07	3093.63	2169.43	0	0	0	0	0	0
486	Guanosine diphosphate	M442T5	442.459	442.457	442.461	5.20535	5.19278	5.21792	2	0	0	0	2	0	0		0.00659946	0	60.6277	117.881	101.045	69454	0	0	53.9893	110.541	13.2421	63386.7	0	0	6703.58	0	78.3693	103.514	56.3948	51.7533	245.495	114.331	100.957	87.847	128870	76761.9	2730.13	0	0	0	0	0	0
416	Guanosine	M283T14	283.354	283.353	283.418	13.8688	13.846	13.9568	3	0	0	0	0	0	0		0.00470474	0	15589.1	16206.1	12934.9	26504.6	9282.14	836.183	2525.71	3427.12	3876.43	4600.33	8258.79	1021.96	4226.48	15925.7	12912	17929.7	18882.6	17392.2	12343.5	11895.3	9684.29	17225.1	31807.1	23578.2	24128.4	11154.2	16444.2	248.006	195.601	2014.75	298.192
140	Guanidinosuccinic acid	M176T5	176.161	176.153	176.169	5.44716	5.41548	5.47884	2	0	0	0	2	0	0		0.00238138	0	5834.3	15330.1	2918.37	343227	57.2608	35.3223	3271.53	1880.1	1530.92	288895	51.6888	31.1374	30580.4	2525.5	5910.16	9067.25	13171.7	16611.1	16207.6	1266.62	4289.69	3198.79	577483	431777	20420.6	100.473	71.3093	0	47.1707	58.7962	0
193	Glycyl-Histidine	M213T12	213.149	213.138	213.168	12.4025	12.3368	13.083	9	0	0	0	0	2	3		0.00263255	0	9074.43	12631.3	8465.25	48471.9	161347	212450	2098.41	5119.5	75.5727	1681.98	126209	53499.4	29029.3	8585.43	11374.2	7263.69	9334.59	18529.2	10030.3	8423.85	8419.43	8552.48	50055.8	46706.6	48653.5	15617.6	233257	235165	249431	236814	151105
58	Glutamine	M146T9	146.062	145.914	146.102	8.72972	8.07372	9.26985	18	2	3	3	0	0	0		0.00199404	0	96891.4	276609	222137	1177.28	1627.09	4667.57	17864.9	165294	98139.8	307.286	1756.99	426.372	55843.5	102471	111301	76902.7	215935	463665	150226	150781	334056	181575	1468.16	1207.82	855.871	530.205	697.472	3653.59	5157.08	4377.25	4468.38
190	Glutamic acid	M147T2	147.093	147.054	147.129	2.27764	1.84606	2.43874	7	0	0	3	0	0	0		0.00262526	0	19342.5	13731.2	310364	16326.6	515.377	376.554	1939.2	1984.88	21240.6	4606.95	628.125	165.467	15050.6	19895.1	20945.5	17187	14383.5	15307.8	11502.3	286068	319602	325421	15899	11948.4	21132.5	1235.83	82.6706	227.632	496.462	445.425	187.775
97	Glucose-6-Phosphate	M260T15	260.392	260.368	260.416	14.6454	14.5816	14.7093	2	0	0	0	0	0	0		0.00216429	0	3783.54	3738.33	3548.9	11592.3	162.527	372.996	1131.85	1514.82	955.413	9455.28	58.2996	230.571	14170	3391.97	5059.18	2899.47	5440.65	3235.38	2538.95	3876.72	2472.73	4297.24	22506.6	6381.75	5888.56	118.797	140.069	228.716	256.561	638.566	223.86
554	Glucose 1-phosphate	M260T21	260.306	260.27	260.321	21.3476	21.0453	21.6675	4	0	0	0	0	0	0		0.0107024	0	5307.21	6810.03	5247.51	15425.1	23830.6	1481.66	1152.08	2465.41	1682.76	9081.99	29503.2	1529.14	20455.2	4311.18	5041.53	6568.93	4878.95	9587.05	5964.09	3448.19	6782.41	5511.94	25797.4	11577.7	8899.97	56906.7	14357.8	227.236	926.066	3210.93	307.983
348	Glucose	M180T12	180.249	180.178	180.263	11.588	11.4854	11.6143	5	0	0	0	0	1	1		0.00370432	0	0	714.404	587.961	0	41604	53845.6	0	856.5	161.937	0	32473.2	17847.7	9715.55	0	0	0	479.312	1663.9	0	771.196	464.059	528.628	0	0	0	5257.26	51796.6	67758.1	50573.5	73102.9	37860.2
153	Gluconic acid	M179T6	179.063	179.054	179.071	5.61135	5.5801	5.64261	2	0	0	0	2	0	0		0.00243897	0	10635.2	11427.9	4336.09	502320	77.0708	32.2744	430.758	467.83	2093.88	411122	43.2827	40.361	65332.2	10231.4	11088.6	10585.5	11586.8	10901.3	11795.6	6743.13	3329.86	2935.27	606105	851606	49251.1	74.9151	121.391	34.9062	19.2948	77.5284	0
51	Geranylgeraniol	M291T5	291.18	291.151	291.208	5.38318	5.38034	5.38601	2	0	0	0	2	0	0		0.00194935	0	3103.58	7463.53	1645.42	260670	0	14.2504	1555.42	345.473	1081.74	214541	0	13.1848	33976.3	1421.14	4489.22	3400.38	7066.36	7694.35	7629.9	422.562	2036.32	2477.36	348267	417552	16190.1	0	0	0	0	16.7352	26.016
384	Geranylcitronellol	M293T5	293.167	293.156	293.178	5.40246	5.38034	5.42458	2	0	0	0	2	0	0		0.0041632	0	2530.77	4749.49	1735.75	184250	9.50933	0	1337.59	1255.86	1708.98	158657	16.4706	0	18935.2	988.905	3223.48	3379.93	5887.32	3401.99	4959.16	477.447	3681.38	1048.43	294091	256307	2352.79	0	28.528	0	0	0	0
52	gamma-L-Glutamyl-L-methionine sulfoxide	M295T2	295.04	294.992	295.052	2.04949	1.91104	2.54796	12	3	3	3	0	0	0		0.00195439	0	453829	610440	341247	252.277	0	0	77344	29418.7	3288.43	236.453	0	0	33405.7	420587	542237	398664	597556	589661	644103	338347	344820	340574	0	468.843	287.989	0	0	0	0	0	0
125	gamma-Glutamylcysteine	M251T6	250.998	250.951	251.046	5.52937	5.51819	5.54055	2	0	0	0	2	0	0		0.00229198	0	5055.05	3478	2300.4	177183	8.13071	6.47433	513.04	808.524	578.324	142028	14.0828	11.2139	29902	5593.5	4571.9	4999.75	2763.07	3315.5	4355.43	2068.61	2958.66	1873.93	237862	278792	14894.1	24.3921	0	0	0	19.423	0
32	Galactitol	M182T3	182.08	182.07	182.082	3.32788	3.29918	3.66743	3	0	0	1	0	0	0		0.00175037	0	5514.21	4297.96	97688.7	35277	0	5.82629	1227.46	745.07	56326.2	4504.78	0	10.0914	12567.6	6458.29	4126.63	5957.69	3614.25	5092.07	4187.55	73909.3	162005	57151.8	32508.5	32847.4	40475	0	0	0	0	0	17.4789
409	Fumaric acid	M116T3	116.039	116.006	116.041	2.84214	2.79218	3.11606	3	0	0	1	0	0	0		0.00463015	0	30021.4	2731.68	40309.3	1027.72	461.865	1073.07	4537.79	822.042	15703.4	1008.7	477.455	433.558	8243.9	35245.3	27763.3	27055.7	3383.69	3003.11	1808.25	57734.2	35941.8	27252	658.027	256.012	2169.11	953.516	0	432.079	732.956	1561.27	924.986
381	fructose 6 phosphate	M259T13	259.27	259.264	259.314	12.9828	12.836	13.4613	5	0	0	0	0	2	3		0.00410606	0	35058.9	41561.1	25609.6	98349.3	168466	258727	7201.94	8449.9	5243.21	57863.5	112077	38962.5	16793.2	26753.7	38842.4	39580.5	41064.4	50248.4	33370.5	30319	26550	19959.9	163923	76663.9	54460.9	39176.3	228189	238034	297299	219385	259498
133	Fructose 1,6-bisphosphate	M340T10	340.364	340.362	340.364	10.0766	10.0609	10.081	3	0	0	0	0	0	0		0.00234864	0	11231.1	20733.3	10223.3	1993.76	91.8513	304.308	1383.46	5746.86	2502.44	887.323	79.5528	356.002	43007	9877.84	11172.5	12642.9	15127.6	26611.6	20460.7	12719.3	10236.1	7714.52	2889.37	1114.96	1976.97	136.703	0	138.851	68.3028	130.826	713.796
109	Formyl-5-hydroxykynurenamine	M209T13	209.08	209.079	209.08	13.4404	13.4186	13.4623	2	0	0	0	0	0	0		0.00221807	0	111465	96057.3	81821.5	413110	41497.9	10856	11348.7	16212	6480.57	34307	29366.1	7560.11	31429.2	99282.7	121737	113376	96792	111889	79490.4	87361.6	74695.1	83407.9	373516	431827	433988	73209.8	36040.9	15243.1	11052.1	18316.1	3199.67
42	Folate-Vitamin B9	M441T5	441.429	441.413	441.445	5.21755	5.19278	5.24231	2	0	0	0	2	0	0		0.00190235	0	306.326	573.568	196.518	231052	0	0	216.827	236.879	165.471	229375	0	0	27293.4	159.505	204.103	555.368	649.01	308.156	763.537	80.1045	385.936	123.512	473736	201587	17833.2	0	0	0	0	0	0
324	Fahfa(16:0/5-o-16:0)	M476T14	475.524	475.478	475.55	14.2215	13.7427	14.4896	12	3	3	3	0	0	0		0.00342023	0	101701	90866	107211	1095.32	66.2028	1031.49	5582.39	17366.6	16373.8	140.577	88.506	1646.44	9215.99	107932	100015	97156.4	110685	78310.1	83602.9	115092	88386.7	118153	1215.51	940.738	1129.71	0	31.8788	166.73	19.9259	143.242	2931.3
55	Eucaglobulin	M499T2	499.12	499.072	499.172	2.12707	1.91104	2.55864	12	3	3	3	0	0	0		0.00198092	0	241843	265582	191757	200.337	0	0	57059.7	195417	7609.24	151.868	0	0	25681.5	197412	306192	221925	380916	39952.6	375877	185001	200000	190269	375.25	102.016	123.745	0	0	0	0	0	0
50	Ethotoin	M205T12	205.049	205.03	205.064	11.6507	11.6209	12.2093	9	0	0	0	0	3	3		0.00194555	0	43222.1	66242.7	57081.9	417691	407998	408158	5272.54	14546.5	8807.7	66561.2	89264.9	57416.4	96633.6	37377	47619.7	44669.5	78513.4	70040.9	50173.9	56414.1	66204.5	48627.1	346863	478949	427260	413227	316233	494533	402757	468084	353633
604	Erythrose 4-phosphate	M201T12_1	200.714	200.706	200.729	12.2842	11.9326	12.8585	6	0	0	3	0	0	0		0.0193939	0	1935.11	3434.55	527160	366.813	0	0	3142.32	5948.81	134078	635.338	0	0	86019.3	5560.8	0	244.522	10303.6	0	0	498301	673318	409862	0	1100.44	0	0	0	0	0	0	0
94	Erythrose	M120T5_2	120.172	120.166	120.178	5.32878	5.30299	5.35457	2	0	0	0	2	0	0		0.00214061	0	1021.91	1828.89	75904.4	742274	39.4961	274.62	476.598	677.66	54579.7	644137	68.4092	377.853	69290.3	711.96	1570.7	783.062	1632.29	2583.11	1271.27	18017.3	83266.6	126429	1.18629e+06	1.03704e+06	3498.19	0	118.488	0	118.313	705.546	0
145	erythro-6,8-Pentatriacontanediol	M490T13	489.544	489.541	489.549	12.9211	12.7932	13.2069	3	0	0	1	0	0	0		0.00239945	0	7253.97	5278.27	25746.1	2984.98	492.706	1599.52	1354.92	2543.48	29912.7	805.804	338.209	295.326	2996.74	5692.92	7944.19	8124.81	7780.98	5357.95	2695.88	60277.3	7797.64	9163.47	2239.29	2875.86	3839.78	692.648	102.213	683.256	1899.35	1590.3	1308.91
128	Epi-coprostanol	M389T13	389.437	389.432	389.447	12.8413	12.8195	12.8981	3	0	0	0	0	0	0		0.00232297	0	670.855	667.078	293.644	7726.02	1761.04	6577.84	127.791	231.768	311.427	1084.93	1036.3	586.244	3780.24	532.71	784.843	695.013	746.362	848.8	406.072	135.225	652.432	93.2755	7163.88	8976.66	7037.52	670.233	1880.39	2732.5	6101.6	6399.32	7232.58
11	Eicosadienoic acid	M309T6	309.243	309.242	309.244	5.56934	5.53346	5.60523	2	0	0	0	2	0	0		0.00148268	0	3785.1	4593.06	407.534	152007	0	24.5367	785.984	333.263	149.606	125457	0	10.8063	20539.3	3228.14	4684.15	3443	4211.56	4827.52	4740.1	307.261	335.848	579.494	230139	218587	7295.57	0	0	0	36.7744	20.5285	16.3073
322	D-Xylose	M151T2	150.983	150.97	151.028	1.94534	1.73524	2.1925	5	0	0	2	0	0	0		0.00340645	0	12600.5	9107.71	74061.9	25385.8	98.6013	79.0064	2131.02	1199.87	48753.2	14877.8	110.39	34.532	21670.4	14405.5	13146.2	10249.6	10461.5	8175.73	8685.86	104487	99868.9	17829.8	8914.11	29395.2	37848.1	217.861	77.9434	0	103.831	39.5706	93.6177
93	D-Tryptophan	M205T5	205.052	205.043	205.061	5.38671	5.38601	5.38742	2	0	0	0	2	0	0		0.00213972	0	40938.1	58605.5	22170.7	2.80793e+06	52.49	30.999	13894.6	3439.07	4650.12	2.29737e+06	11.5684	2.56851	245083	24999.4	50498.2	47316.6	54904.8	61703.2	59208.5	16827.6	25302.2	24382.4	4.51573e+06	3.71199e+06	196055	65.4647	48.7542	43.2511	28.2708	31.3555	33.3706
157	D-Ribose	M150T3	150.071	150.05	150.102	3.21501	3.1827	3.51356	5	0	0	3	0	0	0		0.00246915	0	1568.57	519.313	95362.3	6451.12	38.5904	59.3449	972.192	150.994	13182.2	1342.7	44.1358	53.3872	8449.25	2664.31	809.353	1232.04	688.11	397.098	472.732	109615	83607.7	92864.6	7935.58	5321.43	6096.36	29.0575	0	86.7137	0	103.468	74.5664
159	D-Proline	M116T6	116.153	116.144	116.162	5.56934	5.53346	5.60523	2	0	0	0	2	0	0		0.00247215	0	3580.03	5375.46	1151.53	421593	93.5006	934.817	1312.97	948.966	101.833	368846	101.234	581.989	57158.9	2162.29	4754.09	3823.71	5291.8	6363.49	4471.1	1125.38	1065.32	1263.89	550910	708368	5501.57	201.01	0	79.4922	1013.92	1473.21	317.323
477	Dodecyl butyrate	M257T13	257.272	257.266	257.282	12.973	12.8695	13.4546	5	0	0	0	0	2	3		0.00611618	0	13424.8	37835.9	13743.7	23622.6	258239	447512	3377.48	8729.72	3716.67	1688.65	217027	89993.3	40697.3	9575.2	15890.7	14808.6	37502.1	46727.7	29277.9	16350.1	15393.2	9487.75	25557.6	22862.6	22447.4	11626.3	342979	420113	546408	425696	370432
34	Dodecanoic acid	M201T12_2	201.13	201.073	201.151	11.7186	11.5464	11.8404	4	0	0	0	0	1	2		0.00182179	0	9441.83	17735.2	9821.03	48485.2	49585.6	50331	593.881	3773.15	3466.82	13977.9	17141	8105.55	13007.6	9017.45	9187.53	10120.5	22005.8	16346.8	14853	13624.5	9000.5	6838.09	61797.9	49731.9	33925.7	29797.8	59861.4	59097.6	55540.3	40992.3	54460.4
105	Docosanamide	M357T14	357.481	357.448	357.515	14.0082	13.9917	14.0247	2	0	0	0	0	0	0		0.002211	0	8686.43	13269.1	10491.5	10880.9	513.414	15.995	1961.58	1695.61	2979.03	1090.09	591.737	27.7041	5636.48	10331.8	6515.64	9211.85	15107.1	12934.4	11765.8	8209.63	9403.16	13861.6	11980.3	10862	9800.41	1160.58	379.664	0	0	0	47.985
385	Diphenhydramine N-glucuronide	M432T14	432.466	432.461	432.472	14.1391	14.1344	14.1438	2	0	0	0	0	0	0		0.00417344	0	596.644	29287.8	281.917	1016.55	80.3814	11.613	104.92	49962.6	126.944	229.363	139.225	20.1144	6503.22	596.874	491.609	701.449	316.517	567.444	86979.4	302.311	146.012	397.429	1153.23	751.747	1144.67	241.144	0	0	0	0	34.8391
156	Diphenhydramine	M256T9	256.249	256.239	256.25	8.6298	8.59283	8.68977	3	0	0	0	0	0	0		0.00244957	0	36429.5	37147	55274.1	6798.15	477.716	3096.93	10108.6	8685.71	8492.04	1230.9	552.562	520.713	4656.17	48020	31830.1	29438.6	44139.3	27424.1	39877.6	50486.3	50256.9	65078.9	8146.89	5735.45	6512.1	171.81	145.755	1115.58	2958.9	2659.14	3672.76
508	Dihydroxyacetone phosphate	M170T5	170.24	170.238	170.241	5.30187	5.2756	5.32814	2	0	0	0	2	0	0		0.00746015	0	605.772	1704.29	1005.55	102380	135.909	319.479	246.994	1193.66	648.457	91560.1	86.2358	166.384	8237.96	386.792	557.016	873.509	889.548	3074.46	1148.88	531.381	1744.5	740.765	179386	126614	1141.31	159.278	40.3966	208.051	179.47	275.546	503.42
30	Dihydrocapsaicin	M308T5	308.244	308.237	308.251	5.3445	5.30299	5.38601	2	0	0	0	2	0	0		0.00172735	0	434.11	1095.95	227.464	17084.8	0	5.51145	184.691	333.03	170.624	14222.9	0	9.54611	2381.5	223.481	568.363	510.485	950.741	860.188	1476.93	33.2588	353.303	295.83	28998.7	20917.4	1338.36	0	0	0	0	16.5344	0
547	d-glyceraldehyde 3-phosphate	M170T3	170.049	170.035	170.055	2.86097	2.82438	3.10578	5	0	0	3	0	0	0		0.0102333	0	3096.22	1431.71	144325	450.011	676.867	815.46	769.43	790.883	12774.2	195.235	865.297	340.805	10295.8	3954.18	2467.36	2867.11	718.023	2281.99	1295.1	141326	158332	133318	602.896	230.089	517.048	1663.83	48.5945	318.177	453.666	1130.43	862.28
142	Dextromethorphan	M272T9	272.297	272.275	272.318	8.9957	8.859	9.13241	2	0	0	0	0	0	0		0.0023873	0	47612.8	58492.1	77181.3	6384.9	564.723	4544.4	12288.8	18324.5	2879.14	272.08	581.837	5232.05	8162.5	60674.3	45884.3	36279.8	74148.8	38337.5	62990.1	78625.2	79052.8	73866	6692.15	6288.1	6174.47	90.1029	390.223	1213.84	1664.94	1384.59	10583.7
24	Deoxyinosine	M253T6	253.039	253.015	253.064	5.51603	5.51387	5.51819	2	0	0	0	2	0	0		0.001631	0	2295.48	1125.93	792.646	137061	0	24.133	510.441	258.394	257.655	108539	0	4.52567	22676	2834.08	2233.5	1818.86	899.887	1070.3	1407.61	711.344	1081.14	585.449	197472	201954	11758.3	0	0	0	28.4527	24.52	19.4262
102	Deoxycytidine	M228T6	228.107	228.066	228.149	5.52917	5.51136	5.54698	2	0	0	0	2	0	0		0.0021828	0	11740.7	19651.4	3109.54	84000.9	0	38.0071	4095.64	1840.86	1652.55	65881.7	0	27.7074	9949.82	7279.67	15330.8	12611.7	19576.6	17849	21528.5	1485.38	4789.09	3054.17	113554	129931	8517.14	0	0	0	12.6844	67.6028	33.7343
158	Delphinidin 3-(6''-malonyl-glucoside)	M583T2	583.138	583.129	583.145	2.37527	1.97047	2.56944	4	0	0	1	0	0	0		0.00247115	0	4501.33	80.6536	20430.3	15.1813	0	0	2675.15	101.726	13899.2	26.2949	0	0	4964.6	7375.88	4043.41	2084.69	0	194.936	47.025	35029.3	18905.1	7356.64	45.544	0	0	0	0	0	0	0	0
370	Dehydrophytosphingosine	M280T13	280.256	280.2	280.263	13.056	12.8916	13.5381	4	0	0	0	0	1	0		0.00397628	0	38687.2	35474.2	25961.4	10418.7	15543.4	13882.5	8042.47	7695.91	3896.38	4737.35	12062.7	3147.14	4788.54	29652.6	41343.6	45065.5	38375.2	41297.9	26749.4	26902.7	29300.9	21680.6	15888.3	7609.28	7758.65	6244.69	29173.8	11211.6	13970.4	16984.8	10692.4
8	Decamethonium	M257T15	257.359	257.352	257.396	14.6283	14.5125	14.6795	3	0	0	0	0	0	0		0.0014461	0	12407.2	47478.4	18627.5	10995.7	2105.07	394.236	2098.81	5534.63	2099.81	3258.82	1763.41	249.195	18685.1	12434.6	10294.8	14492.2	53677.8	45723.1	43034.3	18248.6	16742.9	20890.9	14621.1	8310.1	10055.7	3897.73	2045.04	372.454	486.921	111.98	583.806
200	Cytosine	M111T6	111.091	111.056	111.126	5.63625	5.59962	5.67288	2	0	0	0	2	0	0		0.00267095	0	9585.39	12191.9	7953.71	136509	819.598	114.52	1511.62	216.411	2538.54	113331	1399.13	198.354	12980.2	10192.8	10698.8	7864.54	12245	12376.8	11953.9	10800.8	7134.18	5926.15	242829	149424	17273.5	23.6727	2435.12	0	0	343.559	0
306	Cysteine	M121T5	121.048	121.04	121.228	5.29195	5.13617	5.37127	4	0	0	3	1	0	0		0.00332488	0	9343.94	16714	109336	33476.9	46.889	150.912	3206.16	2018.39	13718.3	51177.2	53.2324	144.715	5804.92	5658.32	10884.1	11489.4	17392.2	14443.9	18306	101257	125176	101577	3144.5	92564.2	4722.03	104.754	0	35.9132	138.46	301.451	12.8255
65	cyclo(L-phenylalanyl-L-leucyl)	M261T13	261.259	261.256	261.271	12.9533	12.8161	13.494	5	0	0	0	0	2	3		0.00201046	0	7243.89	9424.25	4798.29	31177.9	55052.1	66699.5	3082.03	3059.3	1501.88	2580.77	10996.2	2941.61	7702.23	3729.16	8517.62	9484.88	9853.33	12246.4	6173.06	5541.31	5783.84	3069.73	30549	34015	28969.7	66925.5	53012.2	45218.8	69597.3	63716	66785.2
96	Creatinine	M114T7	113.993	113.992	113.994	7.01788	6.99866	7.0371	2	2	0	0	0	0	0		0.00216429	0	1.05165e+06	724442	181134	2465.62	15138.1	9364.57	579817	153976	22579.5	3154.73	6624.12	1017.15	200800	393538	1.48727e+06	1.27413e+06	564825	736424	872077	162404	206206	174791	6107.84	589.509	699.523	22478.6	13329.7	9605.99	9496.91	10309.1	8287.72
87	Citronellic acid	M171T15	171.119	171.083	171.155	15.117	15.0181	15.2159	2	0	0	0	0	0	0		0.00209456	0	76567.5	66959.3	67131	34432.1	11362.5	12307.2	561.958	15166.1	13125	4759.18	8311.82	3296.89	9186.71	77093.2	76634	75975.2	70909.4	79759.6	50209	59204.8	59907.3	82281	39452.9	29986.9	33856.4	20821.5	5225.24	8040.75	9388.65	15883.3	11649.6
343	citrate	M192T5	192.173	192.166	192.179	5.23712	5.23192	5.24231	2	0	0	0	2	0	0		0.00365129	0	1871.76	5376.07	5834.42	38535.9	9.20229	0	1108.24	1712.7	4008.06	36154.9	15.9388	0	6571.62	595.338	2588.94	2431.01	4854.31	3984.94	7288.97	1963.16	9966.54	5573.56	34502.8	76538.2	4566.62	27.6069	0	0	0	0	0
108	cis-Aconitic acid	M197T14	197.21	197.206	197.211	14.1738	14.158	14.2156	3	0	0	0	0	0	0		0.00221807	0	2112.67	4608.91	1421.53	24168.8	993.086	126.465	581.955	788.419	577.427	7291.44	1196.43	76.8624	7156.29	1884.93	2774.06	1679.03	5314.45	4754.4	3757.88	1037.34	2085.56	1141.7	25492.9	16306.1	30707.5	2354.89	513.595	110.776	99.0744	67.0491	213.27
53	Cholesterol glucuronide	M527T2	527.376	527.345	527.425	2.36728	2.17809	2.88641	6	3	0	0	0	0	0		0.00195742	0	10614.2	0	42.2609	244.996	0	0	822.36	0	73.198	137.97	0	0	4214.4	10443.7	11508.5	9890.5	0	0	0	0	126.783	0	382.784	106.844	245.358	0	0	0	0	0	0
36	Cembrene	M273T14	273.35	273.348	273.355	14.2439	14.227	14.256	3	0	0	0	0	0	0		0.0018444	0	10205.7	16466.7	11413.7	23795.9	1969.71	592.335	1707.65	4964.45	2547.26	2435.59	1802.16	916.38	22421.5	11843.5	10337.8	8435.91	22019.4	14923.8	12457	11490.6	8828.8	13921.6	26529.3	23002.3	21856.1	3800.3	1911.43	197.4	78.5622	48.1091	1650.33
134	Calcitroic acid	M375T12	375.342	375.268	375.359	11.7697	11.752	11.8166	7	0	0	0	0	2	2		0.00234864	0	273.342	418.203	112.216	3873.14	26420.4	46954.4	134.99	75.4728	25.7557	272.924	25084.1	8443.73	5258.49	411.363	141.603	267.062	462.511	461.039	331.058	134.773	117.722	84.1524	3750.27	3683.24	4185.9	539.278	28098.8	50623.2	49006.5	54182.9	37673.8
37	Butyrylcarnitine	M343T2	343.359	343.355	343.363	1.94534	1.94233	2.1528	3	0	0	1	0	0	0		0.00185421	0	3972.5	4628.23	20481.3	15155.5	190.569	314.193	928.548	580.583	21902.3	4908.93	160.136	52.9436	6093.7	2944.1	4224.02	4749.38	4028.43	5187.47	4668.79	45765.4	8337.15	7341.25	13749.7	11102.8	20613.9	354.578	34.6085	182.521	255.534	358.435	328.608
89	Butein	M273T2	273.168	273.163	273.169	2.24757	2.23164	2.34559	3	3	0	0	0	0	0		0.00210338	0	91878.3	6239.84	5456.22	5692.93	26.6436	21.2654	14473.2	820.093	3282.67	1270.29	46.1481	28.5235	10985	96413.9	103541	75680.6	6063.22	5522.44	7133.85	6762.93	7884.31	1721.42	7139.11	5182.09	4757.58	79.9308	0	0	0	10.1168	53.6795
138	beta-Sitosterol	M379T2	379.142	379.085	379.146	2.41862	1.99344	2.5801	6	2	0	3	0	0	0		0.00237476	0	52637.5	1627.69	63898.8	166.16	0	0	30838	895.917	17403.9	287.797	0	0	6433.77	18243.7	77820.6	61848.3	2509.36	1655.54	718.172	45784.9	80493.1	65418.4	0	498.479	0	0	0	0	0	0	0
113	beta-Ionone	M193T12	193.151	193.084	193.169	11.8395	11.8068	11.8747	8	0	0	0	0	2	3		0.00223628	0	4301.36	11965.1	5137.24	38514.9	134983	207899	612.108	5876.14	1347.52	6414.21	105896	13099.7	17934.1	3734.31	4950.28	4219.49	8643.89	18749.7	8501.55	6156.22	5646.12	3609.39	31452.3	40114.2	43978.1	15929.3	170352	218668	215576	215347	192773
504	Betaine	M117T6	117.081	117.058	117.096	5.54698	5.16652	5.55931	3	0	0	0	2	0	0		0.00713339	0	4635.89	6350.89	1540.78	435401	2123.83	3363.63	205.288	533.259	163.72	371523	1950.45	500.411	71087.8	4577.34	4466.24	4864.09	6750.81	6556.4	5745.45	1360.71	1680.66	1580.97	595318	700189	10697.4	2179.65	146.073	4045.77	3927.49	2972.35	3191.05
470	beta-Glycerophosphoric acid	M172T12	172.238	172.168	172.25	11.8343	11.7939	11.8634	7	0	0	0	0	2	3		0.00591422	0	687.769	1435.55	588.699	0	41898.9	63036.8	336.949	1074.48	265.272	0	35464.7	5182.33	7824.89	854.957	299.921	908.431	2637.24	1102.05	567.362	563.188	865.804	337.104	0	0	0	2516.08	71311	51869.6	57099.7	65357.2	66653.4
364	beta-D-Glucosamine	M179T2	179.051	179.042	179.052	1.94534	1.72918	2.20727	5	0	0	2	0	0	0		0.0039281	0	9906.86	8949.01	41564.4	22732.4	26.3288	31.8908	1038.94	926.304	31644.5	2998.11	22.8609	55.2365	14241.1	8710.91	10586.5	10423.1	8334.84	10014.5	8497.73	64647.4	54553.6	5492.19	23621.2	19390.3	25185.5	37.8448	0	41.1415	0	0	95.6724
291	beta-Alanyl-L-arginine	M210T3	210.107	210.089	210.125	3.41877	3.35284	3.48469	2	0	0	2	0	0	0		0.00322006	0	306.439	408.609	113369	17268.3	101.792	5.90922	18.8741	72.9066	50807.7	4755.17	152.409	10.2351	15995.1	285.933	310.298	323.085	487.999	393.17	344.658	56686	154814	128606	17158.6	12568.9	22077.3	28.3601	277.015	0	0	0	17.7277
114	Asymmetric dimethylarginine	M203T13	203.164	203.159	203.17	13.1631	13.0961	13.2302	2	0	0	0	0	0	2		0.00223628	0	17519.9	17049.8	10693	35887	93450.6	81454.1	4039.31	4002.62	1260.6	4131.44	20122.7	38267	4893.72	13027.3	18680.4	20851.8	16901.9	21124.3	13123.1	11816.4	10933	9329.7	40611.9	34094.7	32954.4	75763.3	115344	89244.6	122041	76288.4	46032.3
116	Asparaginyl-Serine	M220T6_1	220.159	220.151	220.178	6.48643	6.37317	6.84726	5	0	0	3	0	0	0		0.0022468	0	8353.15	12548	111805	2530.73	605.567	16.6785	778.591	1128.96	9306.48	615.651	1036.39	15.5061	7003.59	8991.97	7485.89	8581.58	12570	13665.7	11408.1	122509	105630	107276	1901.45	2558.98	3131.78	14.4385	1802.26	0	19.3778	0	30.6578
239	Ascorbic acid	M177T13	177.046	177.045	177.047	13.4353	13.3845	13.486	2	0	0	0	0	0	0		0.00290218	0	115195	97472.9	91031.4	375674	20888.7	5451.12	9726.91	8750.44	11808.3	33083.9	13276.9	4038.42	25233	103996	120064	121527	100044	104649	87724.8	80651.4	88564.6	103878	337523	393031	396467	34373.7	20462.4	7830.15	5465.7	9482.23	1405.44
462	Arachidic acid	M376T10	376.372	376.364	376.426	10.1818	9.66088	10.2517	5	1	2	0	0	0	0		0.00541136	0	14978.2	26103.5	4208.2	514.852	79.7448	86.0644	11518.4	14738.7	2288.21	230.463	116.084	87.9313	11885.8	5403.71	27760.5	11770.3	9112.26	33761	35437.1	5765.11	5278.5	1580.98	360.594	779.775	404.186	212.924	0	26.3108	49.5617	22.2635	186.368
390	Androsterone	M291T14	291.293	291.288	291.298	13.8455	13.8084	13.8826	2	0	0	0	0	0	0		0.00427404	0	22414.3	15926.5	13601.9	45783.9	12861	1241.09	1096.08	3923.92	1810.4	7313.46	14635.2	1316.9	4233.89	21626.9	21949.8	23666.1	19566.8	16442.7	11770	12938.2	12217	15650.4	37339.2	50043.7	49968.9	8913.36	29065.1	604.579	795.922	2722.88	204.47
85	Anastrozole	M294T5	294.198	294.171	294.224	5.37577	5.35938	5.39217	2	0	0	0	2	0	0		0.00208671	0	860.871	2703.63	575.612	48217.3	0	0	560.05	559.439	505.819	45487.8	0	0	6406.07	283.34	897.648	1401.63	3328.18	2248.43	2534.28	106.92	1111.78	508.133	91901.4	51632.2	1118.26	0	0	0	0	0	0
18	Alpha-Linolenoyl ethanolamide	M322T5	322.343	322.338	322.348	5.32256	5.30917	5.33594	2	0	0	0	2	0	0		0.00157401	0	188.073	993.323	311.203	28914.4	0	0	136.34	267.852	306.924	22812	0	0	3086.68	46.9176	319.024	198.277	1297.38	792.241	890.346	104.943	663.923	164.743	44128.4	39929.7	2685.11	0	0	0	0	0	0
321	alpha-Linolenic acid	M279T13	279.261	279.219	279.309	13.1362	12.8948	13.5445	8	0	0	0	0	1	3		0.00339838	0	201906	197649	152794	60331	84946.5	61075.7	38471.8	32304.3	21331.1	20232.2	47199.9	7247.75	23464.1	157768	219622	228328	213516	218952	160480	161896	168064	128422	83661.9	49711.7	47619.5	53713	139244	61882.7	64848.1	65659.3	52719.9
166	Adrenic acid	M333T14	333.363	333.359	333.374	13.7122	13.6901	13.7424	3	0	0	0	0	0	0		0.00250767	0	5989.23	6949.36	4824.52	24580.9	1760.27	63.463	451.791	2119.04	881.743	3700.26	2106.76	61.817	4243.85	5711.1	5746.08	6510.53	9314.49	6309.88	5223.72	4334.87	4296.26	5842.43	21839.2	28789.8	23113.9	1085.74	4121.69	73.3893	66.8984	123.491	0
177	adenosine diphosphate	M427T14	427.387	427.38	427.394	13.7196	13.7033	13.736	2	0	0	0	0	0	0		0.00255132	0	2487.48	1886.14	1032.04	17332.7	354.453	7.44605	987.989	948.456	185.646	7766.59	321.522	12.8969	4561.92	2781.45	1385.87	3295.12	2849.93	1854.67	953.803	1126.42	818.169	1151.54	25376.5	16744.8	9876.67	627.329	436.03	0	0	22.3382	0
136	adenosine	M267T14	267.344	267.344	267.347	13.9703	13.9568	13.9738	3	0	0	0	0	0	0		0.00236789	0	6692.37	6754.36	5127.41	13916.5	1484.06	50.2826	755.674	2591.92	737.352	2047.81	1379.31	26.059	5610.08	5903.46	6763.93	7409.71	9025.92	7306.21	3930.96	4309.24	5740.54	5332.44	15543.4	14589.1	11617	2775.65	1645.33	31.1969	27.389	44.8185	78.6404
107	9-oxononanoic acid	M214T5	214.125	214.11	214.14	5.35698	5.35457	5.35938	2	0	0	0	2	0	0		0.00221746	0	3175.48	6541.78	2336.87	40398.4	9.60779	12.3539	1712.45	1157.26	1692.56	30199.6	16.6412	10.7651	3752.9	1213.57	3942.7	4370.16	5217.33	7050.26	7357.75	855.729	4181.72	1973.15	49042.6	65333.4	6819.27	28.8234	0	0	17.3376	19.7241	0
150	9-Methylnonadecane	M283T15	283.409	283.378	283.439	14.7737	14.7191	14.8283	2	0	0	0	0	0	0		0.00242657	0	6786.76	7360.16	6189.66	13881.1	242.692	482.299	429.717	2139.07	898.512	587.022	165.5	447.17	3486.89	6460.04	7273.53	6626.71	9641.8	7038.59	5400.08	5850.88	5509.8	7208.32	13973.8	14416.3	13253.2	323.002	52.3601	352.713	278.337	995.085	173.475
72	8-Oxoguanine	M166T2	166.025	165.989	166.029	1.94534	1.73524	2.1528	3	0	0	0	0	0	0		0.00203306	0	2146.32	1554.73	25277.8	8091.63	0	0	446.201	252.34	40150.9	659.718	0	0	25355	2585.12	2160.78	1693.07	1309.17	1813.34	1541.67	71630.6	2909.11	1293.6	7562.85	7881.12	8830.91	0	0	0	0	0	0
272	8-Methylnonenoate	M171T13	171.15	171.145	171.165	13.1987	13.0797	13.3118	4	0	0	0	0	1	3		0.00307164	0	52600.6	54467.7	34155.3	35321.1	154967	258331	10737.4	14980.7	1959.44	8170.52	50358.7	52664.1	25103	40362.3	56999.7	60439.9	53852.9	69746.4	39803.9	35283	35290	31892.7	44747.6	30945.8	30270	117162	212133	135607	199536	274282	301177
79	8-Methyl-3-hentriacontene	M450T15	449.556	449.555	449.557	14.5148	14.5073	14.5224	2	0	0	0	0	0	0		0.00207294	0	289.277	149.02	195.665	61758.3	0	8.52525	70.3623	84.4735	135.828	8182.98	0	14.7662	21076.8	245.954	370.463	251.413	193.788	51.5853	201.687	38.9382	268.836	279.22	56398.4	57699.2	71177.3	0	0	0	0	25.5757	0
230	8-Hydroxyguanine	M299T12	299.295	299.287	299.38	12.2941	12.2484	12.3599	3	0	0	0	0	0	3		0.00284389	0	2557.85	3816.46	1523.25	15388.7	21029.9	35647.9	590.798	338.979	445.631	2610.63	15708.5	2140.56	2926.97	1882.48	2978.86	2812.22	3427.49	3973.01	4048.87	1379.46	2023.03	1167.27	12410.5	17281.7	16473.8	3030.15	28089.8	31969.7	33503.3	35656	37784.4
19	7alpha-Hydroxycholesterol	M403T14	403.442	403.439	403.445	14.4855	14.4848	14.4862	2	0	0	0	0	0	0		0.00158717	0	6696.3	3591.64	3881.29	52396.2	56.3091	34.7867	2436.25	523.828	1377.41	49028	57.4191	34.5683	465370	5187.31	5394.7	9506.88	4112	3598.51	3064.41	4171.66	2381.84	5090.36	108127	33152	15909.8	114.777	0	54.1499	69.1324	35.2276	0
633	7a-Hydroxytestosterone	M327T14	327.468	327.437	327.499	14.2973	14.2169	14.3778	2	0	0	0	0	0	0		0.0407003	0	98.2633	194.147	133.46	2597.8	242.504	69.5244	103.312	87.969	231.159	1190.16	295.146	103.966	7525.66	88.8149	0	205.975	235.327	253.972	93.141	0	400.38	0	3932.29	2214.83	1646.26	581.414	41.9664	104.132	0	19.5293	189.044
118	7a-Hydroxy-cholestene-3-one	M401T12	401.382	401.299	401.408	12.2873	11.9326	12.8585	6	0	0	3	0	0	0		0.00226597	0	161.04	367.508	38719.5	2022.35	891.03	1431.1	141.125	496.509	23981.1	521.217	595.985	232.037	5243.95	316.014	127.185	39.9223	940.791	86.3932	75.3383	50288.2	54723.1	11147.1	1421.8	2288.39	2356.86	214.564	1338.78	1119.75	1696.32	1331.42	1265.55
426	6-phosphogluconolactone	M258T5	258.162	258.158	258.167	5.38084	5.36706	5.39461	2	0	0	0	2	0	0		0.0048066	0	2783.07	6370.01	1519.09	70557.1	17.7591	17.9715	1440.35	867.504	1146.89	61003.3	30.7596	19.9482	5477.61	1208.48	4034.15	3106.59	5690.5	6072.37	7347.15	225.205	2410.46	1921.6	116743	93523.9	1403.95	0	53.2772	0	39.4352	0	14.4791
506	6-phosphogluconate	M276T14	276.34	276.271	276.343	14.069	14.0091	14.0719	3	0	0	0	0	0	0		0.00731503	0	4799.39	7486.99	3683.85	11587.5	3581.2	15.9952	1468	5350.24	1808.63	5552.13	4277.68	27.7045	6390.8	3908.74	3995.69	6493.74	13570.1	5379.26	3511.62	3006.37	2311.78	5733.41	17989.6	8093.08	8679.87	2365.5	8335.14	42.9503	0	0	47.9856
550	6-Methylmercaptopurine	M167T12	167.058	167.038	167.084	11.8168	11.3979	11.942	7	0	0	0	0	1	3		0.0104568	0	48125.9	53877.6	45257.9	152638	76468.1	75207.4	3247.15	7369.83	4482.36	4088.85	23620.3	25481.3	9004.88	44477	50697.5	49203.2	59467.9	56639.1	45525.9	48961.8	46537	40275.1	149627	150995	157293	51848.2	98942.4	78613.5	57639.4	104432	63550.7
60	6-Keto-prostaglandin F1a	M335T13	335.243	335.197	335.254	12.7767	12.3664	13.2267	6	0	0	3	0	0	0		0.00199404	0	1655.46	1816.42	47994.9	5280.45	2442.14	3410.3	766.348	612.434	16961.1	824.789	1937.89	836.247	8303.94	791.115	1923.4	2251.86	1731.45	2466.9	1250.91	61142.8	53991.9	28850.1	4451.91	5287.99	6101.43	314.637	4106.5	2905.28	4211.85	3475.83	2543.22
68	5-O-Methylembelin	M309T15	309.248	309.247	309.249	14.8989	14.8017	14.996	2	0	0	0	0	0	0		0.00201292	0	4585.97	4439.89	14268.7	5313.81	59.2229	136.374	337.086	1104.2	2842.61	1117.01	102.577	90.1266	24347.7	4290.77	4953.27	4513.86	5004.28	5147.83	3167.56	14798.9	11198.4	16809	4821.57	4527.47	6592.4	0	0	177.669	90.2192	240.229	78.6727
330	5-Methylcytosine	M125T9	125.004	124.967	125.041	8.77977	8.73673	8.8228	2	0	0	0	0	0	2		0.00346765	0	151031	93657.9	203795	12974.5	16493.5	31801.4	56621.4	36068.7	31399	1249.16	24216.3	24747.5	15153.2	215108	130242	107742	128336	56343.4	96294.2	198249	175538	237597	14409.4	12129.7	12384.5	2552.17	2472.33	44456	45719.6	46456	3228.63
112	5-Keto-D-gluconate	M195T12	195.076	195.057	195.089	11.8404	11.5344	11.8597	3	0	0	0	0	1	2		0.00222716	0	27303.6	34677.5	29265.2	125766	128977	176581	355.013	3333.73	3526.66	5682.77	37401.8	81205.7	11751.2	27460.5	27553.2	26897.2	38451.6	33446.7	32134.2	33260.2	27951.2	26584.2	119205	129078	129017	87053.7	140954	158923	143396	269123	117223
59	5-Hydroxylysine	M163T12	163.137	163.122	163.155	11.6226	11.5423	11.7826	8	0	0	0	0	2	3		0.00199404	0	5550.98	10994.5	6885.6	33361.4	60940.8	120203	652.01	2282.04	1341	5870.96	53909	23578.4	9037.39	4999.26	6270.48	5383.18	12687.6	11896.6	8399.32	7943.62	7335.75	5377.44	27729.3	32909.7	39445.1	13105.7	50361.5	119355	128452	138550	93609
46	5-Acetylamino-6-formylamino-3-methyluracil	M227T5	227.06	227.045	227.074	4.96764	4.6692	5.02328	3	0	0	0	3	0	0		0.00192174	0	6823.33	4905.62	19570.1	1.2502e+06	278.562	201.839	2015.68	2561.76	1809.73	544410	268.731	126.201	57508.2	5337.19	9117.69	6015.11	7863.37	3464.34	3389.14	20979.2	20201.9	17529.2	1.70038e+06	1.4051e+06	645129	536.243	0	299.442	347.448	123.995	134.075
119	5-Acetylamino-6-formylamino-3-methyluracil	M227T2	227.037	227.031	227.043	1.9147	1.8982	1.93121	2	0	2	0	0	0	0		0.00226671	0	222688	658379	3429.83	12597.7	123.479	143.958	54790.6	315194	1783.46	5679.11	68.9857	41.1277	58737.4	168794	220937	278333	909481	304666	760991	2861.67	1999.67	5428.15	17310.6	14190	6292.34	202.879	78.2286	89.3307	189.266	108.98	133.626
56	5a-Androstan-3b-ol	M277T14	277.329	277.28	277.339	14.1313	14.1278	14.1649	3	0	0	0	0	0	0		0.00198587	0	8602.73	10237	5677.75	31474.2	1186.76	53.3605	477.297	3279.63	2228.37	1986.51	1926.35	47.8096	13860.3	8315.12	8339.38	9153.68	14005.4	8676.86	8028.59	3657.83	5307.27	8068.14	30284.1	33767.5	30371	3410.63	115.011	34.6263	0	67.7831	92.2985
461	4-Hydroxy-L-glutamic acid	M128T8	128.057	127.95	128.066	8.41263	7.48099	9.14916	11	1	3	2	0	0	1		0.00536589	0	267933	328396	291395	6013.14	24586.5	69423.9	101582	56414.6	207892	834.721	35694.9	70802.7	112055	163660	273548	366591	338385	379150	267655	137510	208780	527894	5310.13	5793.6	6935.69	1831.64	6201.72	65726.1	49802.3	147968	10501.4
99	4-Fumarylacetoacetic acid	M201T15	201.138	201.137	201.14	15.1105	15.0313	15.1898	2	0	0	0	0	0	0		0.00217317	0	27741.4	30994.1	23618.5	45488	1700.02	1431.56	3805.42	4129.82	4059.5	2251.77	1361.42	390.16	4506.86	23822.2	31421.7	27980.4	32354.7	34272	26355.7	21444.9	21108.6	28302	44797.5	43662.4	48004.2	3253.79	716.231	1130.04	1273.65	1875.92	1145.1
194	4,4'-Methylenedianiline	M199T13	199.17	199.164	199.205	13.1446	12.9153	13.4546	5	0	0	0	0	2	3		0.00264329	0	38866.9	41645.7	28772.4	65281	83903.4	114401	2822.52	10014.2	5389.6	1545.22	30013	17670.3	4925.93	35864.8	39269.4	41466.6	41706.6	51629.3	31601.1	32840.5	30817	22659.7	63646.1	66717.4	65479.4	57670	116632	77407.9	130446	95462.7	117294
240	3-Phosphoglycerate	M186T12	186.139	186.134	186.144	11.6011	11.5913	11.6108	2	0	0	0	0	0	0		0.00290218	0	360.864	871.494	567.023	2621.44	6775.03	11053.5	140.466	286.537	249.492	1707.73	6524.66	4343.53	1444.93	258.511	303.074	521.006	1177.88	826.454	610.145	566.454	816.8	317.816	4532.84	2085.56	1245.93	1412.95	4872.72	14039.4	12288.5	14645.8	6226.23
488	3'-O-Methylguanosine	M297T14	297.352	297.296	297.362	13.7241	13.6277	13.7326	3	0	0	0	0	0	0		0.00661902	0	21461.8	54405	21365.9	28963.7	23840.8	1234.73	1920.5	9153.57	1271.7	535.636	33732.1	1455.66	6873.71	19653	21255.1	23477.3	61289.4	57908.4	44017.2	22807	20889.5	20401.2	28398	29463.1	29030.1	8799.28	62476.9	246.194	649.822	2891.86	162.512
474	3-Methylxanthine	M166T8	166.065	166.057	166.072	7.78401	7.73962	7.8284	2	0	0	0	0	0	2		0.00600538	0	14871.3	14078.4	28565.1	39679.2	2613.1	55871	1609.7	2117.28	3320.23	11347.1	3330.45	43460.2	11651.4	13824.7	16724.9	14064.4	13395.6	16452.8	12386.7	24774.5	29963	30957.8	26587.6	45763.5	46686.6	78.238	1375.98	6385.07	90879.9	69504.4	7228.61
650	3-Methylthymine	M140T15	140.117	140.04	140.138	14.7495	14.5798	15.078	3	0	0	0	0	1	2		0.245542	0	931.062	621.797	925.051	4529.55	86695.6	46706.5	391.983	329.402	436.301	1370.21	149818	52448.1	63031.8	868.439	574.16	1350.59	992.364	510.778	362.248	971.741	467.283	1336.13	3014.64	5682.31	4891.69	396.732	0	259690	36362.7	200.969	103556
600	3-Methylcytosine	M126T35	126.103	126.048	126.145	35.07	34.4008	35.2274	6	1	1	2	0	0	0		0.0187217	0	81720.6	491679	149429	150040	125.287	0	63817.4	738865	95926.6	138375	217.003	0	27454.3	74091	22061	149010	119968	1.34259e+06	12481.4	177644	42559	228084	272639	0	177480	375.86	0	0	0	0	0
335	3-Methylbutyl formate	M159T2	158.955	158.938	158.972	1.99344	1.92372	2.54378	9	2	3	2	0	0	0		0.00355258	0	552920	911506	459464	7165.05	2365.32	2491.55	169365	120875	350006	2162.64	2066.75	504.824	52652.7	563100	378695	716965	988451	973882	772185	55393	668532	654467	5811.45	9659.22	6024.49	4663.01	657.962	1774.98	2256.88	3070.99	2146.78
222	3-methyl guanine	M166T5_1	166.044	166.029	166.226	5.29253	5.01545	5.63383	8	1	0	3	2	0	0		0.00278472	0	67771.6	3823.96	2.29597e+06	858617	129.729	6.28162	113728	2093.5	456281	713924	198.94	10.8801	147258	199092	1596.65	2626.16	2892.24	2358.08	6221.57	1.98169e+06	2.81932e+06	2.08689e+06	1.24708e+06	1.29408e+06	34695.5	30.4149	358.773	0	0	18.8449	0
110	3-Mercaptopyruvic acid	M162T35	161.939	161.927	161.94	34.7228	34.6352	35.2012	4	3	0	1	0	0	0		0.00222217	0	177751	5013.04	51351.7	0	4.4821	0	51314.9	3731.44	77859.5	0	7.76323	0	14318.3	171381	129919	231954	3164.06	2567.14	9307.94	10680	2250.85	141124	0	0	0	0	13.4463	0	0	0	0
129	3-Mercaptolactic acid	M123T2_1	122.885	122.869	122.952	1.95176	1.92977	2.06108	7	3	3	0	0	0	0		0.00233014	0	205710	260925	2873.99	768.508	34.6174	4.68569	25455.3	9177.72	4330.98	181.502	49.8801	8.11586	16337.2	193861	234930	188339	250643	263843	268289	7874.31	444.352	303.294	735.514	964.243	605.766	91.7914	0	12.0607	0	14.0571	0
267	3-Keto-b-D-galactose	M211T12	211.154	211.132	211.192	11.9674	11.9189	12.0106	4	0	0	0	0	1	3		0.00304686	0	5022.47	7442.43	5447.53	47279.3	45975.8	44732.4	746.107	1021.29	1463.88	4549.69	18077.6	14252.7	4702.57	4227.28	5132.97	5707.17	7460.29	6412.33	8454.68	5825.44	6685.4	3831.75	43479.2	52320.9	46037.8	26273.9	61799.7	49853.8	51543.4	28352	54301.7
175	3-Hydroxy-N6,N6,N6-trimethyl-L-lysine	M205T2	205.12	205.114	205.126	2.29344	2.24757	2.33932	2	2	0	0	0	0	0		0.00253684	0	504992	14356.7	26295.8	8828.31	69.2491	38.8307	169454	4865.59	6887.1	5241.64	87.0565	19.9976	66450.4	581892	622361	310723	16124.7	18091.1	8854.3	30216.2	30327.7	18343.6	6967.76	4770.74	14746.4	166.979	40.7685	0	19.6468	37.2923	59.5531
424	3-Dehydrosphinganine	M341T11	341.429	341.422	341.43	11.0071	10.8133	11.3617	5	0	3	1	0	0	0		0.0047996	0	5651.95	44318.9	11475.3	10644.4	122.939	69.051	764.67	7046.43	14423.6	1511.54	146.596	23.3344	3248.44	5000.18	6493.7	5461.97	50863.2	45233.8	36859.7	27946.2	5378.01	1101.69	12295.2	10309.9	9328.22	47.4487	29.4735	291.896	79.0006	85.7614	42.3911
446	3-Dehydrocarnitine	M201T13	201.156	201.11	201.166	13.2225	13.0695	13.277	4	0	0	0	0	1	3		0.00509538	0	19158.3	27114.8	14240.2	56288.1	44839.3	46622.8	2755.79	6337	3917.74	9105.02	5189.59	25890.9	4719.7	15993.6	20452.6	21028.7	30017.7	31480.3	19846.3	14204.4	18175.7	10340.5	62270.1	60784.6	45809.5	41494.1	50817.6	42206.2	16729.9	61180.9	61957.7
98	2-Polyprenyl-6-methoxyphenol	M261T9	261.195	261.186	261.201	8.52882	7.92371	8.84483	5	0	0	3	0	0	0		0.00216429	0	21613	20275.1	169889	10596	272.036	855.786	4102.93	2258.16	5253.46	5009.33	170.543	1198.92	12543.1	26349.9	19319.1	19170	20541.6	17895.6	22388.2	175324	164838	169506	4982.42	12194.9	14610.8	457.301	237.218	121.588	128.368	199.418	2239.57
315	2-Oxosuccinamate	M132T6	132.072	132.059	132.085	6.20557	6.02593	6.38522	2	0	0	0	0	0	0		0.00336203	0	8815.17	8313.2	56999.8	38264.2	146.616	38.4874	1672.12	932.249	23341.7	40785.4	253.947	15.0999	17698.5	8997.77	7059.23	10388.5	7236.85	8837.24	8865.51	53784.5	35432.5	81782.5	84957.2	20235.3	9600.14	439.849	0	0	55.5506	26.8506	33.0611
540	Thymidine-5'-phosphate (dTMP)	M321T12	321.262	321.253	321.27	11.5254	11.5125	11.5995	6	0	0	0	0	2	2		0.00960157	0	514.409	2083.98	848.513	8136.74	28277.2	26780.4	245.709	599.997	583.806	3599.59	24816.4	13896	5224.84	249.827	557.988	735.413	2701.18	2047.96	1502.81	1069.36	1289.68	186.501	3984.12	10367.5	10058.6	696.024	35336.5	48799.2	32885.9	36578.4	10877
205	2-Methylglutaric acid	M147T5	147.184	147.178	147.19	5.41099	5.29693	5.52505	2	0	0	0	2	0	0		0.00269759	0	9286.71	13934.6	5608.55	1.32125e+06	343.939	265.699	2435.52	1504.77	2536.43	1.08659e+06	515.295	153.479	113284	6647.94	11448.4	9763.84	13824.6	12487.8	15491.3	3148.8	8215.26	5461.57	1.88591e+06	2.00925e+06	68591.4	938.29	22.4989	71.0268	386.3	317.858	92.938
135	2-Methylglutaric acid	M147T3	147.088	147.056	147.12	3.06543	2.98067	3.15018	2	0	0	0	0	0	0		0.00236123	0	8179.71	2867.03	46195.7	11293.9	352.034	263.122	2064.96	320.425	14170.6	1658.24	308.24	163.989	16933.1	9860.97	8803.35	5874.81	3154	2521.29	2925.81	34726.5	41823.3	62037.2	10773.1	9958.6	13150	704.765	134.462	216.876	393.813	316.444	79.1068
16	2-Keto-6-acetamidocaproate	M188T7	188.139	188.113	188.146	7.20417	6.69907	7.62031	6	0	0	3	0	0	0		0.00155314	0	23391.8	24006.7	201419	2514.05	604.16	527.281	5398.91	1117.93	14154.5	1344.99	190.793	242.551	10386.6	29619.8	20516.7	20038.9	24991.9	24236.7	22791.7	205918	212778	185562	1071.02	2738.35	3732.79	816.214	549.87	446.395	473.396	316.203	792.242
476	2-Heptadecanone	M255T13	255.265	255.255	255.278	12.9848	12.8393	13.0094	4	0	0	0	0	1	3		0.00609203	0	17957.8	21880.1	11277.2	41180	81231.7	133508	4086.68	6277.5	3145.82	4061.44	59959.5	14184.3	13092.2	13462.3	18963.3	21447.9	22998.6	27523.1	15118.5	11482.8	14315.2	8033.67	43755.6	43286.4	36498.1	12006	114847	116843	147299	134266	118961
7	2-Deoxyglucose	M165T2	164.962	164.94	164.969	2.04907	1.72918	2.35389	6	0	0	3	0	0	0		0.00140038	0	10584.8	12824	524584	55347.8	0	0	1902.42	1763.06	101847	12158.7	0	0	142323	11130.5	12154.7	8469.15	14846.8	11613.3	12012	606825	556265	410661	58072.6	42057.8	65912.9	0	0	0	0	0	0
74	2-benzhydryloxyethanamine	M228T8	228.211	228.191	228.265	8.3927	8.07994	8.66052	5	0	2	1	0	0	0		0.00205461	0	48029.3	119886	56467.2	1462.06	383.072	1095.32	12684.1	42786.5	24070.3	181.468	470.044	1098.51	40664.4	56976.6	53597.9	33513.5	70570.5	147126	141961	62328.4	77065.6	30007.6	1569.23	1564.41	1252.53	85.3762	138.889	924.952	481.456	440.955	2363.55
497	2-Amino-3-methylbenzoate	M545T2	545.146	545.099	545.163	2.2329	2.21657	2.33932	3	3	0	0	0	0	0		0.00685722	0	14770.9	100.884	117.351	56.3335	0	0	3399.69	15.3423	144.363	97.5725	0	0	3758.16	11491.7	18279.5	14541.4	83.9464	113.85	104.856	278.555	73.4975	0	169	0	0	0	0	0	0	0	0
558	2-Acetolactate	M183T12	183.076	183.061	183.116	11.6668	11.6454	11.7046	7	0	0	0	0	2	3		0.0108692	0	38466.7	50768.8	41946.5	67128.8	493179	623648	2983.07	5439.12	7379.71	4789.54	423651	113858	104502	35682	38103.5	41614.8	54841	52873.6	44591.9	48348.3	43616.3	33875	72563.4	65299.7	63523.5	14852.5	643559	821127	604378	745911	520654
9	26-Hydroxycholesterol	M425T14	425.449	425.436	425.488	14.4831	14.4728	14.5092	3	0	0	0	0	0	0		0.00147939	0	15006.3	8786.56	10675.8	388207	6.27246	0	2325.39	2528.57	995.539	151482	10.8642	0	79460.9	13380.8	13968.2	17669.9	11136.2	9112.85	6110.69	10807	9621.12	11599.2	552259	358734	253626	0	0	18.8174	0	0	0
392	21-methyltricosan-2-ol	M337T14	337.378	337.37	337.38	13.5913	13.5817	13.6071	3	0	0	0	0	0	0		0.00429301	0	5674.63	4996.53	3629.52	18470.3	2776.42	291.514	688.203	1410.81	588.564	2726.81	2677.98	397.617	6881.84	4880.05	6082.13	6061.71	6106.38	5474.35	3408.86	4169.55	3002.18	3716.82	21395.2	18017.5	15998.3	2386.91	5627.82	314.512	130.082	744.458	0
45	20a-Dihydroprogesterone	M317T14	317.347	317.298	317.355	13.7657	13.7224	13.8258	3	0	0	0	0	0	0		0.00191526	0	6162.15	4764.65	3232.18	12536	1229.76	6.44091	499.186	1652.53	391.355	1146.27	1068.89	11.156	2937.04	6478.96	6420.76	5586.72	5942.98	5475.3	2875.67	3085.99	2934.97	3675.59	11921.8	13858.5	11827.8	1753.49	1935.78	0	0	0	19.3227
41	2,4,8-Eicosatrienoic acid isobutylamide	M362T11	362.384	362.368	362.424	11.2006	10.8199	11.8145	12	3	3	3	0	0	0		0.00189043	0	156506	295057	246090	2504.47	338.626	238.307	10540	8158.55	74124	572.823	284.691	88.2899	18601.9	168600	151641	149278	291999	304302	288869	319928	246659	171684	3052.35	1909.6	2551.47	295.185	78.1521	642.54	340.038	181.678	193.204
179	2,4,8-Eicosatrienoic acid isobutylamide	M362T10	362.372	362.358	362.372	10.081	10.0709	10.0835	3	0	0	0	0	0	0		0.00256904	0	16072.4	29636.2	18452.6	4925.76	204.44	2364.36	4541.6	9229.36	7405.57	860.735	193.213	3088.76	45810.5	11450.8	16236.9	20529.6	19893.8	38248.4	30766.5	22391.6	23056.2	9909.96	5205.02	3960.06	5612.18	120.435	67.4491	425.436	300.906	876.757	5915.42
13	1-Pyrroline-5-carboxylic acid	M114T9	114.037	113.965	114.088	8.74487	8.14635	9.31625	20	2	3	3	0	0	1		0.00152593	0	2.18941e+06	2.62206e+06	4.75465e+06	5218.35	22247.2	77154.8	561914	284802	1.80003e+06	3244.46	2082.75	74293.2	489950	2.77549e+06	1.65527e+06	2.13745e+06	2.90828e+06	2.6192e+06	2.3387e+06	6.40283e+06	5.02723e+06	2.83387e+06	8939.31	2980.57	3735.18	21807.2	20419.6	24514.8	32621.2	35923.2	162920
393	1-Methyladenosine	M281T14	281.335	281.332	281.343	13.6099	13.585	13.682	3	0	0	0	0	0	0		0.00430843	0	42539.8	43581.9	28755.5	40050	18979.4	2378.57	2900.4	3535.86	769.242	9860.93	18239.2	2631.84	9502.54	41488.5	45819.3	40311.7	46764.4	44205.7	39775.7	29365.2	27891.2	29010.1	49863.9	40143.5	30142.7	17436.4	37941.1	1560.7	1646.09	5299.06	190.574
80	1-Hexadecanol	M243T15	243.355	243.351	243.357	14.7117	14.6991	14.7131	3	0	0	0	0	0	0		0.00207747	0	8583.12	10748	7943	66125.8	898.418	211.894	3049.18	3117.9	585.469	25267.7	1272.41	215.727	11117.5	8242.43	5718.59	11788.3	14308.2	9431.71	8504.17	8134.41	8408.8	7285.78	37407.8	76022.3	84947.3	2362.37	274.419	58.4689	33.9505	451.83	149.901
33	16-Hydroxy hexadecanoic acid	M273T15	273.324	273.282	273.366	14.8485	14.7538	14.9433	2	0	0	0	0	0	0		0.00175558	0	15078.7	15563.3	13843.8	20164.4	731.859	1140.02	836.161	2161.85	2286.69	1565.01	551.373	298.152	8370.45	14128.1	15407.6	15700.4	17223.2	16347.9	13118.7	14545.5	11288.5	15697.4	21771.1	18644.7	20077.5	815.969	143.263	1236.34	803.453	1245.55	1371.05
485	16-Dehydroprogesterone	M277T13	277.27	277.263	277.312	12.94	12.7997	12.9566	4	0	0	0	0	1	3		0.00651537	0	13208.2	14066.8	7723.95	48286	33090	53237.4	4138.99	4868.79	1329.08	3582.74	22150.2	5567.25	3187.15	8475.94	16153.7	14994.8	13490.1	19198.3	9512.06	8014.51	8883.71	6273.62	44875.6	52019.2	47963.2	7912.36	49576.9	41780.7	56458.8	56444.6	46808.9
162	15-Hentriacontanol	M454T14	453.544	453.477	453.594	14.2445	13.7558	14.4896	12	3	3	3	0	0	0		0.0024826	0	40159.5	40268.7	34140.4	877.938	0	0	6272.93	7911.61	4232.46	302.709	0	0	3093.47	47267	37815	35396.5	48636.4	32910	39259.8	35574.6	29377.1	37469.3	719.656	687.185	1226.97	0	0	0	0	0	0
452	1,3-Bisphosphoglycerate	M266T12	266.271	266.266	266.316	12.3662	12.2544	12.4945	4	0	0	0	0	1	3		0.00521856	0	572.138	727.559	257.644	2259.4	6279.97	16866.3	128.539	229.288	156.411	361.593	6874	2655.64	2231.73	536.968	714.601	464.844	553.21	987.288	642.18	347.142	348.752	77.0384	2640.17	1920.65	2217.37	351.004	4674.19	13814.7	15186.6	15484.3	19928
139	{2-[(3-{[4-({[({[5-(6-amino-9H-purin-9-yl)-3,4-dihydroxyoxolan-2-yl]methoxy}(hydroxy)phosphoryl)oxy](hydroxy)phosphoryl}oxy)-1,2-dihydroxy-3,3-dimethylbutylidene]amino}-1-hydroxypropylidene)amino]ethyl}(methyl)[(5Z)-tetradec-5-enoyl]sulfanium	M910T12	910.351	910.339	910.363	11.7558	11.7232	11.7884	2	0	0	0	0	0	2		0.00237476	0	0	15.7942	0	204.235	2018.55	50080	0	27.3563	0	192.091	2372.48	41627.7	15107.5	0	0	0	0	0	47.3825	0	0	0	412.783	165.382	34.5393	305.668	4726.53	1023.44	73896.1	74330.8	2013.15
12	(S)-Abscisic acid	M265T6	265.028	265.02	265.037	5.5598	5.55931	5.56029	2	0	0	0	2	0	0		0.0014928	0	2899.29	2739.19	1547.03	509388	9.79894	0	768.923	354.613	277.948	437372	16.9723	0	69630.5	2624.08	3767.95	2305.84	2350.77	3045.64	2821.16	1799.23	1592.84	1249.02	753195	770515	4452.71	29.3968	0	0	0	0	0
127	(S)-3-hydroxylauric acid	M217T14	217.278	217.273	217.28	14.2817	14.2791	14.2955	3	0	0	0	0	0	0		0.00231059	0	9323.29	12234.6	7408.98	19715.6	2731.17	1678.86	3312.97	1714.51	1249.63	6025.39	1983.58	1472.71	7612.49	9703.08	5836.8	12430	13492.7	12929.4	10281.8	8532.75	6063.24	7630.96	26288.2	14452.9	18405.7	4678.35	713.102	2802.04	386.97	1367.13	3282.49
86	(S)-2-Acetolactate	M133T2	132.97	132.956	133.006	2.05425	1.74142	2.36011	6	0	0	3	0	0	0		0.00208857	0	10571.9	8225.25	259188	46010.3	132.994	121.139	2256.43	1118.48	40473.5	9830.01	91.7894	42.491	65155.8	9977.63	13066	8672.1	8730	9002.41	6943.36	302902	251647	223015	57242.5	38977.4	41811.1	211.004	31.8514	156.127	159.093	75.2344	129.089
496	(N-acetylneuraminosyl(a2-6)lactosamine)	M719T5	719.12	719.116	719.123	5.09532	5.0652	5.12545	2	0	0	0	2	0	0		0.00681829	0	14.7844	0	0	18935.3	0	0	25.6074	0	0	16390.8	0	0	4558.39	44.3533	0	0	0	0	0	0	0	0	27449.3	29317	39.6367	0	0	0	0	0	0
63	(Â±)-Menthyl acetate	M199T15	199.164	199.158	199.169	15.0629	15.0024	15.1233	2	0	0	0	0	0	0		0.00201046	0	42508.7	39529.6	37546.1	50998.3	2915.04	1608.59	1304.5	6528.12	4467.4	958.675	3544.07	1044.75	4075.87	44014.7	41729.5	41781.8	42917.6	43667.2	32004	33550.4	36718.4	42369.5	51893	49986.4	51115.4	7006.89	814.869	923.353	1006.61	2814.96	1004.2
635	(13Z,16Z)-docosadienoic acid	M378T13	378.417	378.38	378.422	13.2115	13.0905	13.2728	3	0	0	0	0	0	0		0.0432979	0	2647.47	2640.26	2032.53	12025.7	2965.42	2787.08	234.506	1209.81	735.188	16417.7	2242.87	1154.65	11662.3	2625.15	2892.34	2424.92	2948.05	3666.44	1306.28	2258.98	2627.85	1210.76	30981.4	2773.59	2322.14	5531.69	1984.23	1380.35	3556.61	3345.22	1459.4
57	(+)-Erythraline	M298T8_2	298.231	298.222	298.238	7.74345	7.6957	7.80441	4	2	1	0	0	0	0		0.00199119	0	29467.2	25349.1	5376.86	839.947	9.28608	14.8475	17837.6	13091.8	1308.17	330.151	16.084	12.9267	6409.19	9019.36	41835.1	37547	17873.1	17708.3	40465.9	4917.62	6852.72	4360.23	985.367	462.049	1072.43	0	27.8582	0	0	23.599	20.9434
595		M155T15	155.042	154.979	155.111	15.1832	15.1271	15.2046	3	0	0	0	0	1	0		0.0167476	0	47315	43816.4	42096.1	15368.5	22668.1	2087.25	1653.18	7907.6	6387.24	1286.54	33617.8	1626.1	17545.3	45865.3	49115.4	46964.2	47903	48844.5	34701.7	36239	41143.1	48906.4	15976.7	13890.6	16238.2	2162.66	61465.5	4375.96	3894.42	1625.04	742.294
430		M264T13	264.335	264.326	264.35	12.5194	12.3762	12.7934	4	0	0	0	0	1	3		0.0048963	0	224.012	158.315	271.161	1903.64	14311.6	32682.6	91.8673	67.6166	156.713	548.584	14123.5	2672.79	8011.68	179.066	163.271	329.698	101.296	233.016	140.634	143.129	445.924	224.431	2398.03	1999.41	1313.47	342.955	14006.9	28585	34822.3	33538.9	29686.6
77		M123T2_2	122.924	122.888	122.95	2.4518	2.33643	2.54796	5	0	0	3	0	0	0		0.00206686	0	15795	4157.44	176486	8352.17	123.68	55.0511	9828.77	1785.97	34118.8	1031.47	187.64	32.0022	13259.4	26769.1	12814.2	7801.73	2508.34	3909.6	6054.39	169731	213477	146250	7951.68	7581.01	9523.82	339.585	0	31.4543	78.1437	68.4885	18.5211
421		M273T13	273.268	273.265	273.274	12.9717	12.9533	13.4092	4	0	0	0	0	2	2		0.00476143	0	20948.7	20898.8	13003.5	40308.9	112427	186936	7317.44	2944.29	2518.27	6434.72	81260.3	44924.1	18988.4	12639.6	26431.3	23775.2	22782.2	22408.4	17505.9	14798.1	14087.8	10124.7	47615.5	35486.9	37824.3	19798.5	171710	145773	237362	172265	151183
143		M223T6	223.046	223.042	223.049	5.52593	5.52505	5.52681	2	0	0	0	2	0	0		0.00238941	0	13813.4	16986.8	6847.63	571195	16.7926	12.4111	3903.18	2740.45	1737.87	450962	14.5431	10.7652	73120.1	9404.35	16827.4	15208.4	14016.7	17526.3	19417.3	6241.84	8807.31	5493.73	845099	817777	50707.6	25.1025	25.2752	0	0	18.014	19.2193
229		M229T13	229.219	229.185	229.234	12.9872	12.901	13.5508	5	0	0	0	0	2	3		0.00283237	0	9729.32	10885.5	5749.38	25278	32349.7	57909.3	2348.09	2773.17	1620.16	1717.68	15574.1	5445.16	3371.58	7081.49	11558.5	10548	10390.7	13872.7	8392.98	6152.73	7129.77	3965.65	25277.7	26995.8	23560.5	14408.8	40250.3	42389.9	63754.3	56993.4	52980.1
149		M227T9	227.168	227.14	227.235	8.85414	8.57376	9.23363	16	3	1	3	0	0	1		0.0024167	0	1.17886e+06	577240	901165	32605.9	3955.99	26184.9	484264	303784	143256	8984.89	2733.44	29964.6	276252	805704	1.7261e+06	1.00477e+06	579020	272570	880130	935617	743825	1.02405e+06	22337.3	39022.8	36457.6	1203.88	3993.71	6670.36	8115.19	9666.09	60773.5
10		M271T15	271.384	271.367	271.42	14.7098	14.6648	14.7264	3	0	0	0	0	0	0		0.00148243	0	4465.36	7075.03	5549.29	20785.6	230.638	240.47	816.704	1373.99	689.021	6714.79	174.819	302.501	7128.43	5038.24	3530.18	4827.65	8001.49	7727.2	5496.4	5096.11	5209.55	6342.2	28534.9	17132.7	16689.1	367.155	33.6006	291.159	65.4605	66.1816	589.767
281		M219T6	219.02	219.019	219.02	5.52593	5.52505	5.52681	2	0	0	0	2	0	0		0.00316411	0	12309.3	15902.2	7701.67	1.2979e+06	27.5362	29.6872	3187.84	2069.22	1408.94	1.0667e+06	33.0039	16.4562	205020	8630.94	14268.8	14028.2	16033.9	13770.3	17902.4	8208.39	8787.17	6109.46	1.99423e+06	1.82961e+06	69849.7	0	64.1204	18.4883	18.9827	21.4428	48.6359
66		M302T13	302.301	302.276	302.326	13.1332	12.9903	13.2761	2	0	0	0	0	0	0		0.00201046	0	38373.7	30203.5	24972.9	45329.1	9328.07	10268.4	9224.62	6160.12	3647.1	3898.89	4059.67	3124.14	4763.55	27746.9	43057.1	44317.2	31852.5	35371.2	23386.6	27179.3	26976.1	20763.2	41950.5	49595.3	44441.7	4878	12829.3	10277	11953.1	12188.6	6663.49
101		M421T14	421.366	421.364	421.367	14.48	14.4758	14.4862	3	0	0	0	0	0	0		0.00218014	0	2093.26	1497.12	1961.61	13964.1	0	0	453.27	439.311	620.453	12787	0	0	29372.8	1611.79	2511.74	2156.23	1366.38	1986.96	1138.02	1838	1412.27	2634.57	28712.6	7197.46	5982.32	0	0	0	0	0	0
308		M301T13	301.263	301.253	301.264	13.0823	12.9969	13.5257	3	0	0	0	0	1	0		0.00333045	0	164635	138300	119885	148714	23211.4	16574.5	37867.1	28407	18175.6	34671	5716.67	5906.61	19597.9	121785	178526	193596	143132	163981	107787	131342	129385	98927.9	109374	174815	161953	26497.9	26525.8	16610.3	18661	21154.7	9907.86
126		M185T13	185.162	185.153	185.163	13.1841	13.0797	13.2989	3	0	0	0	0	0	3		0.00231059	0	35168.5	34571.1	21507.9	85138.7	57858	60565.2	7513.88	7846.26	3099.45	10333	15621.9	13508.4	5172.75	26744.9	37580.3	41180.4	33950.6	42709.2	27053.6	24556.2	21607.7	18359.7	95888.3	84247.6	75280	40139.2	69646.3	63788.3	53753.5	76123.3	51818.8
20		M491T15	490.577	490.572	490.577	14.5199	14.5132	14.5388	3	0	0	0	0	0	0		0.00160171	0	347.282	366.352	435.841	1134.44	0	0	42.0734	76.1822	90.685	240.097	0	0	3787.65	319.828	326.297	395.72	349.242	449.634	300.18	411.454	359.843	536.226	1316.69	1224.23	862.385	0	0	0	0	0	0
23		M326T15	325.522	325.521	325.524	14.5516	14.5055	14.6013	3	0	0	0	0	0	0		0.00163097	0	325.599	650.027	1008.86	1880.35	5.21468	25.5473	151.516	120.472	402.346	869.662	9.03209	29.9393	4341.05	285.688	198.033	493.075	749.505	684.499	516.076	1472.5	751.368	802.709	965.791	1978.48	2696.79	0	0	15.644	58.4917	0	18.1502
