# Supplementary material for: Compound C, a Broad Kinase Inhibitor Alters Metabolic Fingerprinting of Extra Cellular Matrix Detached Cancer Cells
Source: Front Oncol. 2021 Feb 25;11:612778. doi: 10.3389/fonc.2021.612778 (PMC7947618; doi:10.3389/fonc.2021.612778)
Supplement: Supplementary Table 2 — Primer list. [file Table_2.xlsx]

## Sheet: Sheet1
	HCT 116ECM attached	HCT 116 ECM detached	HCT 116 Compound C				22Rv1 ECM attached	22RV1 ECM detached	22RV1 Compound C
α-Ketoglutaric acid	1588.32	103215	1770.96			α-Ketoglutaric acid	806.686	116810	119443
α-Hydroxyglutaric acid	0	7828.84	121.5			α-Hydroxyglutaric acid	0	1132.54	141810
xylulose 5 phosphate	45.5791	2058.5	63227.8			xylulose 5 phosphate	28.8181	6382.48	2029.83
Vitamin D5	0	0	0			Vitamin D5	0	0	22258.9
Vitamin D3	4.71436	1819.06	114054			Vitamin D3	23.0593	825.044	1439.03
Vitamin A2 aldehyde	14282.8	2121.75	7377.45			Vitamin A2 aldehyde	441.066	2605.3	1238.67
Vitamin A	27877.6	7284.27	10977.6			Vitamin A	54486.8	8825	4372.11
uracil-5-carboxylic acid	44.6458	17029.8	2810.99			uracil-5-carboxylic acid	12.6579	12704.2	629576
Undecylenic acid	57858	35168.5	85138.7			Undecylenic acid	60565.2	34571.1	21507.9
Undecanoic acid	200860	9566.99	47989.3			Undecanoic acid	279631	12555.7	6366.8
Tridecanoylglycine	174.089	1248.92	2113.19			Tridecanoylglycine	72.6612	2906.46	1534.43
trans-Aconitic acid	44067.3	166836	564794			trans-Aconitic acid	15757.5	128956	99578.1
Thyrotropin releasing hormone	0	125189	0			Thyrotropin releasing hormone	0	262392	368.082
Thymine	0	511.283	485.611			Thymine	3.84684	12.1847	19651.4
Thromboxane	17.7891	175.949	543.806			Thromboxane	13.5215	80.6651	149.671
TG(16:0/18:1(9Z)/18:2(9Z,12Z))	7550.26	0	485.272			TG(16:0/18:1(9Z)/18:2(9Z,12Z))	59238.1	0	0
Tetracosanoic acid	164.959	2177.79	17990.5			Tetracosanoic acid	0	4879.73	1360.37
Testosterone Propionate	16819.6	700.643	10138			Testosterone Propionate	33231	1245.81	772.864
Testolactone	59.8964	1181.07	1310.38			Testolactone	20.4641	1741.52	29654.3
Testolactone	23211.4	164635	148714			Testolactone	16574.5	138300	119885
Taurine	564.165	28743	53783.5			Taurine	929.182	23796.8	57887.5
Succinic anhydride	0	0	175472			Succinic anhydride	0	0	0
Succinic acid	7.06434	145985	3613.28			Succinic acid	59.6496	298644	1.24164e+06
Sphingosine 1-phosphate	0	2093.26	13964.1			Sphingosine 1-phosphate	0	1497.12	1961.61
Sphinganine 1-phosphate	5.50739	2076.06	30365.1			Sphinganine 1-phosphate	0	1082.68	4951.4
Sphinganine	546.761	1442.31	2313.8			Sphinganine	20.0233	1234.5	1227.11
Sphinganine	9328.07	38373.7	45329.1			Sphinganine	10268.4	30203.5	24972.9
Spermine	89250.8	9247.13	60037.6			Spermine	146314	17425	10899.2
Sorbitol-6-phosphate	3023.59	11063.1	35322.7			Sorbitol-6-phosphate	257.485	9085.93	6249.66
Sorbitol	0	5007.48	618138			Sorbitol	11.8687	11419.1	7004.7
SM(d18:0/14:1(9Z)(OH))	0	0	35274.2			SM(d18:0/14:1(9Z)(OH))	0	0	0
Selenohomocysteine	0	100566	2692.21			Selenohomocysteine	50.9553	2362.46	3981.79
Sedoheptulose 7-phosphate	12184.6	6799.3	11342.6			Sedoheptulose 7-phosphate	184.228	5022.25	4286.92
S-Adenosyl-l-homocysteine	1501.81	903.447	35154.6			S-Adenosyl-l-homocysteine	2395.04	954.983	482.241
S-Adenosyl methionine	12.7026	556.981	7394.47			S-Adenosyl methionine	35.729	650.836	718.301
Ribose-5-phosphate	8792.69	1967.74	10831.4			Ribose-5-phosphate	21700.9	3915.58	1221.18
pyruvate	8155.75	37262.4	4930.17			pyruvate	49421.2	27625.9	68837.6
Pyroglutamic acid	2089.2	70671.6	37318.1			Pyroglutamic acid	1720.49	387393	10258.3
Prostaglandin H2	11.9763	2000.96	18572.8			Prostaglandin H2	0	5219.49	233868
Prostaglandin E2	5.37841	177.817	317.494			Prostaglandin E2	31.4061	124.113	210.275
Procyanidin B3 7-glucoside	6523.94	0	626.561			Procyanidin B3 7-glucoside	73340.1	0	0
Poly-g-D-glutamate	0	13827.8	246.358			Poly-g-D-glutamate	0	8766.81	0
Phytosphingosine	197.997	126521	1321.09			Phytosphingosine	125.243	196482	119224
Phosphoenolpyruvate	17.8517	12471.5	54360.1			Phosphoenolpyruvate	5.83538	25444.8	4402.5
Pentadecanoic acid	1685.52	16767	61869.5			Pentadecanoic acid	37.8636	30738.4	12606.7
PE(14:0/18:1(9Z))	0	0	13084			PE(14:0/18:1(9Z))	0	0	0
Palmitoleic acid	3711.74	10452.5	31479.2			Palmitoleic acid	325.602	12071.5	8867.81
Palmitoleic acid	27.5362	12309.3	1.2979e+06			Palmitoleic acid	29.6872	15902.2	7701.67
Palmitic acid	26796.5	7780.11	40508.9			Palmitic acid	87199.7	18706.8	8412.46
Palmitaldehyde	4738.5	97170.3	21248.2			Palmitaldehyde	1035.77	123142	89213.1
o-Xylene	102.074	14399.7	67771.2			o-Xylene	89.3697	31679.7	7946.82
Oxoglutaric acid	7.83153	4562.77	25314.7			Oxoglutaric acid	41.4459	3669.1	189867
Oxidized glutathione	0	775.824	184.61			Oxidized glutathione	0	0	24365.3
Oxaloacetic acid	76.1206	12107.9	10730.7			Oxaloacetic acid	19.5691	1194.75	1.29453e+06
Oxalic acid	175.071	19935.3	4417.01			Oxalic acid	164.161	1994.23	65998.3
Orotic acid	32907.2	32951.8	48711.9			Orotic acid	28214.3	36292.2	24645.8
Ornithine	258.062	38017	10965			Ornithine	109348	31700.4	166705
O-Phosphohomoserine	6855.81	11666.6	17618.6			O-Phosphohomoserine	835.62	16473.6	12160.7
O-Phosphoethanolamine	18608.9	384.341	2424.23			O-Phosphoethanolamine	25459	821.453	553.873
Ononin	0	263283	118.369			Ononin	0	410018	236047
Octadecanol	0	0	160327			Octadecanol	0	0	0
Octadecanol	230.638	4465.36	20785.6			Octadecanol	240.47	7075.03	5549.29
Octadecanamide	6799.16	1282.28	1608.45			Octadecanamide	611.934	956.007	649.417
Norepinephrine	2949.67	1487.73	848.471			Norepinephrine	411.509	3685.84	1100.42
N-Nonanoylglycine	29078.1	659.689	2372.77			N-Nonanoylglycine	28148.8	1879.27	711.059
N-Methyltyramine	16.1725	3024.75	1278.82			N-Methyltyramine	0	3693.69	5764.79
N-Methylalanine	45303.8	34022.3	8312.98			N-Methylalanine	64441.2	40508.4	29438.7
Nicotinic acid mononucleotide	472.857	14544.9	15483.8			Nicotinic acid mononucleotide	41.6986	13965	10640.4
N-Formyl-L-glutamic acid	122839	6002.52	81344.1			N-Formyl-L-glutamic acid	102421	5580.9	3778.21
Ne,Ne dimethyllysine	97.7724	0	0			Ne,Ne dimethyllysine	143.945	0	0
NADH	0	31915.4	424.931			NADH	0	68506.7	22791.4
N-Acetylleucine	652.823	27363.6	14687.4			N-Acetylleucine	50.8583	28468.5	184889
N-Acetyllactosamine	0	48941.1	622.907			N-Acetyllactosamine	4.91466	30245.8	46474.3
N8-Acetylspermidine	27.6488	8694.97	110705			N8-Acetylspermidine	0	13061.3	3653.94
N5-Hexanoylspermidine	10775.6	534.901	15793			N5-Hexanoylspermidine	26303.2	1494.31	438.926
N2-Succinyl-L-ornithine	22257.7	2227.81	8890.37			N2-Succinyl-L-ornithine	96806.1	55825.4	1493.31
N2-Acetylornithine	124362	61126.3	576790			N2-Acetylornithine	124617	71718.5	63743.4
N1-Acetylspermine	10.8297	2554.43	27101.1			N1-Acetylspermine	18.6892	5049.98	123497
N1,N12-Diacetylspermine	13293.8	2036.76	18980.2			N1,N12-Diacetylspermine	20041.9	4470.6	3025.13
N1,N12-Diacetylspermine	57410.7	4393.46	15255.4			N1,N12-Diacetylspermine	75734.2	4929.1	2466.71
Myristoleic acid	73085.3	6471.72	31791.6			Myristoleic acid	113238	10528.2	5770.21
Myristoleic acid	3955.99	1.17886e+06	32605.9			Myristoleic acid	26184.9	577240	901165
Myristic acid	20591.7	2387.53	23611.5			Myristic acid	15943.6	6281.84	3297.73
MG(0:0/24:1(15Z)/0:0)	9.65316	1374.91	45247			MG(0:0/24:1(15Z)/0:0)	50.2211	715.562	1080.01
Methylisopelletierine	43.1876	3293.03	940.746			Methylisopelletierine	19.6911	1503.21	77208.5
Methylcysteine	7859.09	121475	10582.6			Methylcysteine	13689.8	108823	188165
Methionine	41410.8	38542.1	152242			Methionine	58468.7	58438.7	47330.7
Menthone lactone	369266	15882	24064.4			Menthone lactone	629465	25092.7	16321
Melatonin	143.679	8050.85	142029			Melatonin	0	10002.9	1817.62
Mannitol 1-phosphate	33903.6	35750.1	93461			Mannitol 1-phosphate	2953.75	34213.9	24223.5
Malvidin 3-glucoside	0	4914.07	212.437			Malvidin 3-glucoside	0	27.2813	149.568
Malic acid	0	1125.8	3089.06			Malic acid	3.78468	979.407	26240.2
LysoPA(18:4(6Z,9Z,12Z,15Z)/0:0)	0	3417.42	0			LysoPA(18:4(6Z,9Z,12Z,15Z)/0:0)	0	13709.6	395.699
Lys-Leu	265.203	8029.84	117112			Lys-Leu	237.569	19475.7	6201.2
L-Tryptophan	1077.44	122704	206164			L-Tryptophan	340.684	115280	1.52271e+06
L-Threonine	19.3844	75663.7	52313.9			L-Threonine	6881.18	67032.8	822103
L-Targinine	58434.1	17991.4	111289			L-Targinine	63690.6	23342.5	19327.8
L-Palmitoylcarnitine	0	33.7451	1.97699e+06			L-Palmitoylcarnitine	0	136.177	211.806
L-Octanoylcarnitine	0	1387.5	35160.7			L-Octanoylcarnitine	0	2221.44	271.511
L-Lysine	1094.56	186585	2459.65			L-Lysine	129.992	132746	48147.3
L-Leucine	13055.3	25536.7	66714.9			L-Leucine	12909.5	40514.7	30550.2
L-Isoleucine	66.5134	3344.03	4.62906e+06			L-Isoleucine	85.0112	9331.02	144665
Lipoxin B4	6.89887	2661.26	10054.5			Lipoxin B4	5.51164	2807.24	2743.17
L-Histidine	25935.5	817.496	3800.08			L-Histidine	32273.5	1504.59	728.37
L-erythro-tetrahydrobiopterin	939.87	6718.86	9359.62			L-erythro-tetrahydrobiopterin	151.576	120961	4294.35
L-erythro-4-Hydroxyarginine	32349.7	9729.32	25278			L-erythro-4-Hydroxyarginine	57909.3	10885.5	5749.38
L-erythro-4-Hydroxyarginine	151432	3210.23	27086			L-erythro-4-Hydroxyarginine	194626	4390.59	2912.45
L-Dihydroorotic acid	6301.31	20229.6	1.15081e+06			L-Dihydroorotic acid	5244.3	17629.9	36979
L-Dihydroorotic acid	1867.56	19098.2	212056			L-Dihydroorotic acid	4329.4	20506.5	10778.4
L-Cystathionine	0	2923.26	112134			L-Cystathionine	4.77784	3910.96	957.597
L-Cystathionine	16.7926	13813.4	571195			L-Cystathionine	12.4111	16986.8	6847.63
L-Asparagine	0	78262.8	210.168			L-Asparagine	0	6988.26	19393.8
L-Arginine	27832.8	87438.4	261232			L-Arginine	5545.77	84827.1	71565.4
lactate	75376.1	89052.2	177793			lactate	36914.9	137597	81404.6
L-2-Hydroxyglutaric acid	13640.3	60964.6	26103.2			L-2-Hydroxyglutaric acid	7058.23	119066	83639.6
L-2,4-diaminobutyric acid	78.3083	314348	140072			L-2,4-diaminobutyric acid	125.012	64327	229828
Inositol cyclic phosphate	213.453	112908	3631.76			Inositol cyclic phosphate	112.145	1853.14	125572
Hypoxanthine	63.2284	202768	3156.76			Hypoxanthine	56.235	265370	185783
Hydroxyvalerylcarnitine	19.4907	1461.63	31705.1			Hydroxyvalerylcarnitine	0	2734.61	329.789
hydroxy-palmitoleic acid	47.1483	2067.13	1673.47			hydroxy-palmitoleic acid	88.915	1714.97	193840
Homo-L-arginine	30546.6	3233.08	37311.1			Homo-L-arginine	38234.8	4469.54	2648.42
Homogentisic acid	486.439	10161.9	18309.4			Homogentisic acid	446.086	12138.2	44231.5
Homocysteine	187.878	6410.73	18723			Homocysteine	145.239	6304.36	22804.6
Homocitrulline	39988	1818.76	6079.14			Homocitrulline	42633.2	5302.72	2872.85
Homocitric acid	0	19506.4	848723			Homocitric acid	0	28000.4	10242
Hexadecane	1900.96	518379	21556.9			Hexadecane	345.926	692717	634936
Guanosine triphosphate	0	78.2863	3376.71			Guanosine triphosphate	0	104.187	65.4592
Guanosine diphosphate	0	60.6277	69454			Guanosine diphosphate	0	117.881	101.045
Guanosine	9282.14	15589.1	26504.6			Guanosine	836.183	16206.1	12934.9
Guanidinosuccinic acid	57.2608	5834.3	343227			Guanidinosuccinic acid	35.3223	15330.1	2918.37
Glycyl-Histidine	161347	9074.43	48471.9			Glycyl-Histidine	212450	12631.3	8465.25
Glutamine	1627.09	96891.4	1177.28			Glutamine	4667.57	276609	222137
Glutamic acid	515.377	19342.5	16326.6			Glutamic acid	376.554	13731.2	310364
Glucose-6-Phosphate	162.527	3783.54	11592.3			Glucose-6-Phosphate	372.996	3738.33	3548.9
Glucose 1-phosphate	23830.6	5307.21	15425.1			Glucose 1-phosphate	1481.66	6810.03	5247.51
Glucose	41604	0	0			Glucose	53845.6	714.404	587.961
Gluconic acid	77.0708	10635.2	502320			Gluconic acid	32.2744	11427.9	4336.09
Geranylgeraniol	0	3103.58	260670			Geranylgeraniol	14.2504	7463.53	1645.42
Geranylcitronellol	9.50933	2530.77	184250			Geranylcitronellol	0	4749.49	1735.75
gamma-L-Glutamyl-L-methionine sulfoxide	0	453829	252.277			gamma-L-Glutamyl-L-methionine sulfoxide	0	610440	341247
gamma-Glutamylcysteine	8.13071	5055.05	177183			gamma-Glutamylcysteine	6.47433	3478	2300.4
Galactitol	0	5514.21	35277			Galactitol	5.82629	4297.96	97688.7
Fumaric acid	461.865	30021.4	1027.72			Fumaric acid	1073.07	2731.68	40309.3
fructose 6 phosphate	168466	35058.9	98349.3			fructose 6 phosphate	258727	41561.1	25609.6
Fructose 1,6-bisphosphate	91.8513	11231.1	1993.76			Fructose 1,6-bisphosphate	304.308	20733.3	10223.3
Formyl-5-hydroxykynurenamine	41497.9	111465	413110			Formyl-5-hydroxykynurenamine	10856	96057.3	81821.5
Folate-Vitamin B9	0	306.326	231052			Folate-Vitamin B9	0	573.568	196.518
Fahfa(16:0/5-o-16:0)	66.2028	101701	1095.32			Fahfa(16:0/5-o-16:0)	1031.49	90866	107211
Eucaglobulin	0	241843	200.337			Eucaglobulin	0	265582	191757
Ethotoin	407998	43222.1	417691			Ethotoin	408158	66242.7	57081.9
Erythrose 4-phosphate	0	1935.11	366.813			Erythrose 4-phosphate	0	3434.55	527160
Erythrose	39.4961	1021.91	742274			Erythrose	274.62	1828.89	75904.4
erythro-6,8-Pentatriacontanediol	492.706	7253.97	2984.98			erythro-6,8-Pentatriacontanediol	1599.52	5278.27	25746.1
Epi-coprostanol	1761.04	670.855	7726.02			Epi-coprostanol	6577.84	667.078	293.644
Eicosadienoic acid	0	3785.1	152007			Eicosadienoic acid	24.5367	4593.06	407.534
D-Xylose	98.6013	12600.5	25385.8			D-Xylose	79.0064	9107.71	74061.9
D-Tryptophan	52.49	40938.1	2.80793e+06			D-Tryptophan	30.999	58605.5	22170.7
D-Ribose	38.5904	1568.57	6451.12			D-Ribose	59.3449	519.313	95362.3
D-Proline	93.5006	3580.03	421593			D-Proline	934.817	5375.46	1151.53
Dodecyl butyrate	258239	13424.8	23622.6			Dodecyl butyrate	447512	37835.9	13743.7
Dodecanoic acid	49585.6	9441.83	48485.2			Dodecanoic acid	50331	17735.2	9821.03
Docosanamide	513.414	8686.43	10880.9			Docosanamide	15.995	13269.1	10491.5
Diphenhydramine N-glucuronide	80.3814	596.644	1016.55			Diphenhydramine N-glucuronide	11.613	29287.8	281.917
Diphenhydramine	477.716	36429.5	6798.15			Diphenhydramine	3096.93	37147	55274.1
Dihydroxyacetone phosphate	135.909	605.772	102380			Dihydroxyacetone phosphate	319.479	1704.29	1005.55
Dihydrocapsaicin	0	434.11	17084.8			Dihydrocapsaicin	5.51145	1095.95	227.464
d-glyceraldehyde 3-phosphate	676.867	3096.22	450.011			d-glyceraldehyde 3-phosphate	815.46	1431.71	144325
Dextromethorphan	564.723	47612.8	6384.9			Dextromethorphan	4544.4	58492.1	77181.3
Deoxyinosine	0	2295.48	137061			Deoxyinosine	24.133	1125.93	792.646
Deoxycytidine	0	11740.7	84000.9			Deoxycytidine	38.0071	19651.4	3109.54
Delphinidin 3-(6''-malonyl-glucoside)	0	4501.33	15.1813			Delphinidin 3-(6''-malonyl-glucoside)	0	80.6536	20430.3
Dehydrophytosphingosine	15543.4	38687.2	10418.7			Dehydrophytosphingosine	13882.5	35474.2	25961.4
Decamethonium	2105.07	12407.2	10995.7			Decamethonium	394.236	47478.4	18627.5
Cytosine	819.598	9585.39	136509			Cytosine	114.52	12191.9	7953.71
Cysteine	46.889	9343.94	33476.9			Cysteine	150.912	16714	109336
cyclo(L-phenylalanyl-L-leucyl)	55052.1	7243.89	31177.9			cyclo(L-phenylalanyl-L-leucyl)	66699.5	9424.25	4798.29
Creatinine	15138.1	1.05165e+06	2465.62			Creatinine	9364.57	724442	181134
Citronellic acid	11362.5	76567.5	34432.1			Citronellic acid	12307.2	66959.3	67131
citrate	9.20229	1871.76	38535.9			citrate	0	5376.07	5834.42
cis-Aconitic acid	993.086	2112.67	24168.8			cis-Aconitic acid	126.465	4608.91	1421.53
Cholesterol glucuronide	0	10614.2	244.996			Cholesterol glucuronide	0	0	42.2609
Cembrene	1969.71	10205.7	23795.9			Cembrene	592.335	16466.7	11413.7
Calcitroic acid	26420.4	273.342	3873.14			Calcitroic acid	46954.4	418.203	112.216
Butyrylcarnitine	190.569	3972.5	15155.5			Butyrylcarnitine	314.193	4628.23	20481.3
Butyrylcarnitine	112427	20948.7	40308.9			Butyrylcarnitine	186936	20898.8	13003.5
Butein	26.6436	91878.3	5692.93			Butein	21.2654	6239.84	5456.22
beta-Sitosterol	0	52637.5	166.16			beta-Sitosterol	0	1627.69	63898.8
beta-Ionone	134983	4301.36	38514.9			beta-Ionone	207899	11965.1	5137.24
Betaine	2123.83	4635.89	435401			Betaine	3363.63	6350.89	1540.78
beta-Glycerophosphoric acid	41898.9	687.769	0			beta-Glycerophosphoric acid	63036.8	1435.55	588.699
beta-D-Glucosamine	26.3288	9906.86	22732.4			beta-D-Glucosamine	31.8908	8949.01	41564.4
beta-Alanyl-L-arginine	101.792	306.439	17268.3			beta-Alanyl-L-arginine	5.90922	408.609	113369
Asymmetric dimethylarginine	93450.6	17519.9	35887			Asymmetric dimethylarginine	81454.1	17049.8	10693
Asparaginyl-Serine	605.567	8353.15	2530.73			Asparaginyl-Serine	16.6785	12548	111805
Ascorbic acid	20888.7	115195	375674			Ascorbic acid	5451.12	97472.9	91031.4
Arachidic acid	79.7448	14978.2	514.852			Arachidic acid	86.0644	26103.5	4208.2
Androsterone	12861	22414.3	45783.9			Androsterone	1241.09	15926.5	13601.9
Anastrozole	0	860.871	48217.3			Anastrozole	0	2703.63	575.612
Alpha-Linolenoyl ethanolamide	0	188.073	28914.4			Alpha-Linolenoyl ethanolamide	0	993.323	311.203
alpha-Linolenic acid	84946.5	201906	60331			alpha-Linolenic acid	61075.7	197649	152794
Adrenic acid	1760.27	5989.23	24580.9			Adrenic acid	63.463	6949.36	4824.52
adenosine diphosphate	354.453	2487.48	17332.7			adenosine diphosphate	7.44605	1886.14	1032.04
adenosine	1484.06	6692.37	13916.5			adenosine	50.2826	6754.36	5127.41
9-oxononanoic acid	9.60779	3175.48	40398.4			9-oxononanoic acid	12.3539	6541.78	2336.87
9-Methylnonadecane	242.692	6786.76	13881.1			9-Methylnonadecane	482.299	7360.16	6189.66
8-Oxoguanine	0	2146.32	8091.63			8-Oxoguanine	0	1554.73	25277.8
8-Methylnonenoate	154967	52600.6	35321.1			8-Methylnonenoate	258331	54467.7	34155.3
8-Methyl-3-hentriacontene	0	289.277	61758.3			8-Methyl-3-hentriacontene	8.52525	149.02	195.665
8-Hydroxyguanine	21029.9	2557.85	15388.7			8-Hydroxyguanine	35647.9	3816.46	1523.25
7alpha-Hydroxycholesterol	56.3091	6696.3	52396.2			7alpha-Hydroxycholesterol	34.7867	3591.64	3881.29
7a-Hydroxytestosterone	242.504	98.2633	2597.8			7a-Hydroxytestosterone	69.5244	194.147	133.46
7a-Hydroxy-cholestene-3-one	891.03	161.04	2022.35			7a-Hydroxy-cholestene-3-one	1431.1	367.508	38719.5
6-phosphogluconolactone	17.7591	2783.07	70557.1			6-phosphogluconolactone	17.9715	6370.01	1519.09
6-phosphogluconate	3581.2	4799.39	11587.5			6-phosphogluconate	15.9952	7486.99	3683.85
6-Methylmercaptopurine	76468.1	48125.9	152638			6-Methylmercaptopurine	75207.4	53877.6	45257.9
6-Keto-prostaglandin F1a	2442.14	1655.46	5280.45			6-Keto-prostaglandin F1a	3410.3	1816.42	47994.9
5-O-Methylembelin	59.2229	4585.97	5313.81			5-O-Methylembelin	136.374	4439.89	14268.7
5-Methylcytosine	16493.5	151031	12974.5			5-Methylcytosine	31801.4	93657.9	203795
5-Keto-D-gluconate	128977	27303.6	125766			5-Keto-D-gluconate	176581	34677.5	29265.2
5-Hydroxylysine	60940.8	5550.98	33361.4			5-Hydroxylysine	120203	10994.5	6885.6
5-Acetylamino-6-formylamino-3-methyluracil	278.562	6823.33	1.2502e+06			5-Acetylamino-6-formylamino-3-methyluracil	201.839	4905.62	19570.1
5-Acetylamino-6-formylamino-3-methyluracil	123.479	222688	12597.7			5-Acetylamino-6-formylamino-3-methyluracil	143.958	658379	3429.83
5a-Androstan-3b-ol	1186.76	8602.73	31474.2			5a-Androstan-3b-ol	53.3605	10237	5677.75
4-Hydroxy-L-glutamic acid	24586.5	267933	6013.14			4-Hydroxy-L-glutamic acid	69423.9	328396	291395
4-Fumarylacetoacetic acid	1700.02	27741.4	45488			4-Fumarylacetoacetic acid	1431.56	30994.1	23618.5
4,4'-Methylenedianiline	83903.4	38866.9	65281			4,4'-Methylenedianiline	114401	41645.7	28772.4
3-Phosphoglycerate	6775.03	360.864	2621.44			3-Phosphoglycerate	11053.5	871.494	567.023
3'-O-Methylguanosine	23840.8	21461.8	28963.7			3'-O-Methylguanosine	1234.73	54405	21365.9
3-Methylxanthine	2613.1	14871.3	39679.2			3-Methylxanthine	55871	14078.4	28565.1
3-Methylthymine	86695.6	931.062	4529.55			3-Methylthymine	46706.5	621.797	925.051
3-Methylcytosine	125.287	81720.6	150040			3-Methylcytosine	0	491679	149429
3-Methylbutyl formate	2365.32	552920	7165.05			3-Methylbutyl formate	2491.55	911506	459464
3-methyl guanine	129.729	67771.6	858617			3-methyl guanine	6.28162	3823.96	2.29597e+06
3-Mercaptopyruvic acid	4.4821	177751	0			3-Mercaptopyruvic acid	0	5013.04	51351.7
3-Mercaptolactic acid	34.6174	205710	768.508			3-Mercaptolactic acid	4.68569	260925	2873.99
3-Mercaptolactic acid	123.68	15795	8352.17			3-Mercaptolactic acid	55.0511	4157.44	176486
3-Keto-b-D-galactose	45975.8	5022.47	47279.3			3-Keto-b-D-galactose	44732.4	7442.43	5447.53
3-Hydroxy-N6,N6,N6-trimethyl-L-lysine	69.2491	504992	8828.31			3-Hydroxy-N6,N6,N6-trimethyl-L-lysine	38.8307	14356.7	26295.8
3-Dehydrosphinganine	122.939	5651.95	10644.4			3-Dehydrosphinganine	69.051	44318.9	11475.3
3-Dehydrosphinganine	14311.6	224.012	1903.64			3-Dehydrosphinganine	32682.6	158.315	271.161
3-Dehydrocarnitine	44839.3	19158.3	56288.1			3-Dehydrocarnitine	46622.8	27114.8	14240.2
2-Polyprenyl-6-methoxyphenol	272.036	21613	10596			2-Polyprenyl-6-methoxyphenol	855.786	20275.1	169889
2-Oxosuccinamate	146.616	8815.17	38264.2			2-Oxosuccinamate	38.4874	8313.2	56999.8
Thymidine-5'-phosphate(dTMP)	28277.2	514.409	8136.74			Thymidine-5'-phosphate(dTMP)	26780.4	2083.98	848.513
2-Methylglutaric acid	343.939	9286.71	1.32125e+06			2-Methylglutaric acid	265.699	13934.6	5608.55
2-Methylglutaric acid	352.034	8179.71	11293.9			2-Methylglutaric acid	263.122	2867.03	46195.7
2-Keto-6-acetamidocaproate	604.16	23391.8	2514.05			2-Keto-6-acetamidocaproate	527.281	24006.7	201419
2-Heptadecanone	81231.7	17957.8	41180			2-Heptadecanone	133508	21880.1	11277.2
2-Deoxyglucose	0	10584.8	55347.8			2-Deoxyglucose	0	12824	524584
2-benzhydryloxyethanamine	383.072	48029.3	1462.06			2-benzhydryloxyethanamine	1095.32	119886	56467.2
2-Amino-3-methylbenzoate	0	14770.9	56.3335			2-Amino-3-methylbenzoate	0	100.884	117.351
2-Acetolactate	493179	38466.7	67128.8			2-Acetolactate	623648	50768.8	41946.5
2-Acetolactate	22668.1	47315	15368.5			2-Acetolactate	2087.25	43816.4	42096.1
26-Hydroxycholesterol	6.27246	15006.3	388207			26-Hydroxycholesterol	0	8786.56	10675.8
21-methyltricosan-2-ol	2776.42	5674.63	18470.3			21-methyltricosan-2-ol	291.514	4996.53	3629.52
20a-Dihydroprogesterone	1229.76	6162.15	12536			20a-Dihydroprogesterone	6.44091	4764.65	3232.18
2,4,8-Eicosatrienoic acid isobutylamide	338.626	156506	2504.47			2,4,8-Eicosatrienoic acid isobutylamide	238.307	295057	246090
2,4,8-Eicosatrienoic acid isobutylamide	204.44	16072.4	4925.76			2,4,8-Eicosatrienoic acid isobutylamide	2364.36	29636.2	18452.6
2,3-Diphosphoglyceric acid	0	622.078	44103.6			2,3-Diphosphoglyceric acid	0	849.742	47.1327
1-Pyrroline-5-carboxylic acid	22247.2	2.18941e+06	5218.35			1-Pyrroline-5-carboxylic acid	77154.8	2.62206e+06	4.75465e+06
1-Methyladenosine	18979.4	42539.8	40050			1-Methyladenosine	2378.57	43581.9	28755.5
1-Hexadecanol	898.418	8583.12	66125.8			1-Hexadecanol	211.894	10748	7943
16-Hydroxy hexadecanoic acid	731.859	15078.7	20164.4			16-Hydroxy hexadecanoic acid	1140.02	15563.3	13843.8
16-Dehydroprogesterone	33090	13208.2	48286			16-Dehydroprogesterone	53237.4	14066.8	7723.95
15-Hentriacontanol	0	40159.5	877.938			15-Hentriacontanol	0	40268.7	34140.4
1,3-Bisphosphoglycerate	6279.97	572.138	2259.4			1,3-Bisphosphoglycerate	16866.3	727.559	257.644
{2-[(3-{[4-({[({[5-(6-amino-9H-purin-9-yl)-3,4-dihydroxyoxolan-2-yl]methoxy}(hydroxy)phosphoryl)oxy](hydroxy)phosphoryl}oxy)-1,2-dihydroxy-3,3-dimethylbutylidene]amino}-1-hydroxypropylidene)amino]ethyl}(methyl)[(5Z)-tetradec-5-enoyl]sulfanium	2018.55	0	204.235			{2-[(3-{[4-({[({[5-(6-amino-9H-purin-9-yl)-3,4-dihydroxyoxolan-2-yl]methoxy}(hydroxy)phosphoryl)oxy](hydroxy)phosphoryl}oxy)-1,2-dihydroxy-3,3-dimethylbutylidene]amino}-1-hydroxypropylidene)amino]ethyl}(methyl)[(5Z)-tetradec-5-enoyl]sulfanium	50080	15.7942	0
(S)-Abscisic acid	9.79894	2899.29	509388			(S)-Abscisic acid	0	2739.19	1547.03
(S)-3-hydroxylauric acid	2731.17	9323.29	19715.6			(S)-3-hydroxylauric acid	1678.86	12234.6	7408.98
(S)-2-Acetolactate	132.994	10571.9	46010.3			(S)-2-Acetolactate	121.139	8225.25	259188
(N-acetylneuraminosyl(a2-6)lactosamine)	0	14.7844	18935.3			(N-acetylneuraminosyl(a2-6)lactosamine)	0	0	0
(Â±)-Menthyl acetate	2915.04	42508.7	50998.3			(Â±)-Menthyl acetate	1608.59	39529.6	37546.1
(13Z,16Z)-docosadienoic acid	2965.42	2647.47	12025.7			(13Z,16Z)-docosadienoic acid	2787.08	2640.26	2032.53
(+)-Erythraline	9.28608	29467.2	839.947			(+)-Erythraline	14.8475	25349.1	5376.86

## Sheet: Sheet2
							ATP		LDH		SOD
					HCT 116_ECM attached		4.08		13.86		40.5128
					HCT 116_ECM detached		1.505		27.34		42.359
					HCT116_CC		1		29.04		35.0769
					22RV1_ECM attached		3.3		138.72		25.9487
					22RV1_ECM_detachhed		2.28		218.9		35.2821
					22RV1_CC		0.75		161.78		31.3846
